# Supplementary material for: Genomic insights into bamboo witches’ broom disease: pathogenicity and phytohormone biosynthesis in Aciculosporium take
Source: Front Microbiol. 2024 Nov 8;15:1432979. doi: 10.3389/fmicb.2024.1432979 (PMC11590067; doi:10.3389/fmicb.2024.1432979)
Supplement: Supplementary file 1 [file Table_1.XLSX]

## Sheet: Table S1
Table S1 information of 13 witches' broom disease pathogens
pathogen	type of pathogen	host	disease	abbreviations of pathogen
Echinacea purpurea witches' broom phytoplasma	phytoplasma	Echinacea purpurea	witches' broom disease	EPWBP
Peanut witches' broom phytoplasma	phytoplasma	peanut	witches' broom disease	peanut
Apple proliferation phytoplasma	phytoplasma	apple	proliferation	AP
Moniliophthora perniciosa	fungi	cocoa	witches' broom disease	M. perniciosa
Fusarium mangiferae	fungi	mango	deformity disease	F. mangiferae
Aciculosporium take	fungi	bamboo	witches' broom disease	A. take
Chinatree witches' broom phytoplasma	phytoplasma	Chinatree	witches' broom disease	CTWB
Mulberry dwarf phytoplasma	phytoplasma	Mulberry	drarf disease	MDP
Maize bushy stunt phytoplasma	phytoplasma	maize	bushy stunt disease	MBSP
Paulownia witches' broom phytoplasma	phytoplasma	Paulownia	witches' broom disease	PWBP
onion yellows phytoplasma	phytoplasma	onion	witches' broom disease	OYM
Aster yellows witches' broom phytoplasma	phytoplasma	aster	witches' broom disease	AYWB
wheat blue dwarf phytoplasma.	phytoplasma	wheat	blue dwarf disease	WBDP

## Sheet: Table S2
Table S2 Primer sequences
Primer name	Primer sequences (5’-3’)
miaA-F	GCGTTCAAGAAGGAGATGCG
miaA-R	GTCTGGTAGTTTGCGTAGCG
18sRNA-F	CCCCAAAACAAAGAGCAGGC
18sRNA-R	AAGAGGAGCCGCAAGAAGTC

## Sheet: Table S3
Table S3 The eggNOG and KEGG functional annotation of core orthogroups shared by 13 species
query genes	seed_ortholog	evalue	score	eggNOG_OGs	max_annot_lvl	COG_category	Description	Preferred_name	GOs	EC	KEGG_ko	KEGG_Pathway	KEGG_Module	KEGG_Reaction	KEGG_rclass	BRITE
AP_WP_012504192.1	37692.ATP_00034	0.0	1147.0	COG0465@1|root,COG0465@2|Bacteria,3WSUZ@544448|Tenericutes	544448|Tenericutes	O	Acts as a processive, ATP-dependent zinc metallopeptidase for both cytoplasmic and membrane proteins. Plays a role in the quality control of integral membrane proteins	ftsH	-	-	ko:K03798	-	M00742	-	-	ko00000,ko00002,ko01000,ko01002,ko03110
AP_WP_012504197.1	37692.ATP_00039	0.0	868.0	COG0464@1|root,COG0464@2|Bacteria	2|Bacteria	O	ATPase activity	-	-	-	-	-	-	-	-	-
AP_WP_012504301.1	37692.ATP_00146	1.55e-293	801.0	COG0465@1|root,COG0465@2|Bacteria	2|Bacteria	O	Acts as a processive, ATP-dependent zinc metallopeptidase for both cytoplasmic and membrane proteins. Plays a role in the quality control of integral membrane proteins	-	-	-	-	-	-	-	-	-
AP_WP_012504421.1	37692.ATP_00273	0.0	1283.0	COG0465@1|root,COG0465@2|Bacteria,3WSUZ@544448|Tenericutes	544448|Tenericutes	O	Acts as a processive, ATP-dependent zinc metallopeptidase for both cytoplasmic and membrane proteins. Plays a role in the quality control of integral membrane proteins	ftsH	-	-	ko:K03798	-	M00742	-	-	ko00000,ko00002,ko01000,ko01002,ko03110
AP_WP_012504603.1	37692.ATP_00464	0.0	1149.0	COG0465@1|root,COG0465@2|Bacteria,3WSUZ@544448|Tenericutes	544448|Tenericutes	O	Acts as a processive, ATP-dependent zinc metallopeptidase for both cytoplasmic and membrane proteins. Plays a role in the quality control of integral membrane proteins	ftsH	-	-	ko:K03798	-	M00742	-	-	ko00000,ko00002,ko01000,ko01002,ko03110
AP_WP_041186085.1	37692.ATP_00382	0.0	1125.0	COG0465@1|root,COG0465@2|Bacteria,3WSUZ@544448|Tenericutes	544448|Tenericutes	O	Acts as a processive, ATP-dependent zinc metallopeptidase for both cytoplasmic and membrane proteins. Plays a role in the quality control of integral membrane proteins	-	-	-	-	-	-	-	-	-
AP_WP_041186094.1	37692.ATP_00457	0.0	1147.0	COG0465@1|root,COG0465@2|Bacteria,3WSUZ@544448|Tenericutes	544448|Tenericutes	O	Acts as a processive, ATP-dependent zinc metallopeptidase for both cytoplasmic and membrane proteins. Plays a role in the quality control of integral membrane proteins	ftsH	-	-	ko:K03798	-	M00742	-	-	ko00000,ko00002,ko01000,ko01002,ko03110
AP_WP_049821850.1	262768.PAM_713	4.92e-32	122.0	COG0465@1|root,COG0465@2|Bacteria,3WSUZ@544448|Tenericutes	544448|Tenericutes	O	Acts as a processive, ATP-dependent zinc metallopeptidase for both cytoplasmic and membrane proteins. Plays a role in the quality control of integral membrane proteins	ftsH	-	-	ko:K03798	-	M00742	-	-	ko00000,ko00002,ko01000,ko01002,ko03110
AP_WP_148208581.1	37692.ATP_00460	9.62e-248	681.0	COG1223@1|root,COG1223@2|Bacteria	2|Bacteria	O	mitochondrion organization	-	-	3.4.21.53	ko:K01338,ko:K13525	ko04112,ko04141,ko05134,map04112,map04141,map05134	M00400,M00403	-	-	ko00000,ko00001,ko00002,ko01000,ko01002,ko03019,ko04131,ko04147
AP_WP_231834336.1	37692.ATP_00011	4.06e-286	783.0	COG0465@1|root,COG0465@2|Bacteria	2|Bacteria	O	Acts as a processive, ATP-dependent zinc metallopeptidase for both cytoplasmic and membrane proteins. Plays a role in the quality control of integral membrane proteins	-	-	-	-	-	-	-	-	-
AP_WP_231834342.1	37692.ATP_00406	1.65e-283	776.0	COG0465@1|root,COG0465@2|Bacteria	2|Bacteria	O	Acts as a processive, ATP-dependent zinc metallopeptidase for both cytoplasmic and membrane proteins. Plays a role in the quality control of integral membrane proteins	-	-	-	-	-	-	-	-	-
AYWB_lcl|NC_007716.1_prot_WP_011412380.1_94	322098.AYWB_096	0.0	1124.0	COG0465@1|root,COG0465@2|Bacteria,3WSUZ@544448|Tenericutes	544448|Tenericutes	O	Acts as a processive, ATP-dependent zinc metallopeptidase for both cytoplasmic and membrane proteins. Plays a role in the quality control of integral membrane proteins	-	-	-	-	-	-	-	-	-
AYWB_lcl|NC_007716.1_prot_352	322098.AYWB_375	9.2e-98	293.0	COG0465@1|root,COG0465@2|Bacteria	2|Bacteria	O	Acts as a processive, ATP-dependent zinc metallopeptidase for both cytoplasmic and membrane proteins. Plays a role in the quality control of integral membrane proteins	-	-	-	-	-	-	-	-	-
AYWB_lcl|NC_007716.1_prot_WP_011412695.1_391	322098.AYWB_414	1.18e-292	800.0	COG0465@1|root,COG0465@2|Bacteria,3WSUZ@544448|Tenericutes	544448|Tenericutes	O	Acts as a processive, ATP-dependent zinc metallopeptidase for both cytoplasmic and membrane proteins. Plays a role in the quality control of integral membrane proteins	ftsH	-	-	ko:K03798	-	M00742	-	-	ko00000,ko00002,ko01000,ko01002,ko03110
AYWB_lcl|NC_007716.1_prot_WP_011412870.1_562	322098.AYWB_591	0.0	1317.0	COG0465@1|root,COG0465@2|Bacteria,3WSUZ@544448|Tenericutes	544448|Tenericutes	O	Acts as a processive, ATP-dependent zinc metallopeptidase for both cytoplasmic and membrane proteins. Plays a role in the quality control of integral membrane proteins	ftsH	-	-	ko:K03798	-	M00742	-	-	ko00000,ko00002,ko01000,ko01002,ko03110
A_take_rna-Ata00387.1	5111.M1WB96	0.0	1111.0	COG0464@1|root,KOG0730@2759|Eukaryota,38CYE@33154|Opisthokonta,3NW8H@4751|Fungi,3QP4H@4890|Ascomycota,217B3@147550|Sordariomycetes,3TCYJ@5125|Hypocreales,3G1VQ@34397|Clavicipitaceae	4751|Fungi	O	ATPase family associated with various cellular activities (AAA)	AFG2	GO:0000166,GO:0003674,GO:0003824,GO:0005488,GO:0005524,GO:0005575,GO:0005622,GO:0005623,GO:0008144,GO:0008150,GO:0016462,GO:0016787,GO:0016817,GO:0016818,GO:0016887,GO:0017076,GO:0017111,GO:0022613,GO:0030554,GO:0030684,GO:0030687,GO:0032553,GO:0032555,GO:0032559,GO:0032991,GO:0035639,GO:0036094,GO:0042221,GO:0042254,GO:0042273,GO:0042493,GO:0043167,GO:0043168,GO:0044085,GO:0044464,GO:0050896,GO:…	-	ko:K14575	ko03008,map03008	-	-	-	ko00000,ko00001,ko03009
A_take_rna-Ata01813.1	5111.M1W4T2	0.0	1135.0	COG0464@1|root,KOG0741@2759|Eukaryota,38CBE@33154|Opisthokonta,3NV43@4751|Fungi,3QKQE@4890|Ascomycota,214VI@147550|Sordariomycetes,3TEYY@5125|Hypocreales,3G0AJ@34397|Clavicipitaceae	4751|Fungi	O	AAA domain (Cdc48 subfamily)	SEC18	GO:0000045,GO:0000149,GO:0000166,GO:0003674,GO:0003824,GO:0005488,GO:0005515,GO:0005524,GO:0005543,GO:0005575,GO:0005622,GO:0005623,GO:0005737,GO:0005794,GO:0005829,GO:0005937,GO:0006810,GO:0006886,GO:0006888,GO:0006891,GO:0006892,GO:0006893,GO:0006906,GO:0006914,GO:0006996,GO:0007033,GO:0008104,GO:0008144,GO:0008150,GO:0008152,GO:0008289,GO:0009056,GO:0009987,GO:0012505,GO:0015031,GO:0015833,GO:…	3.6.4.6	ko:K06027	ko04138,ko04721,ko04727,ko04962,map04138,map04721,map04727,map04962	-	-	-	ko00000,ko00001,ko01000,ko04131
A_take_rna-Ata01813.2	5111.M1W4T2	0.0	1034.0	COG0464@1|root,KOG0741@2759|Eukaryota,38CBE@33154|Opisthokonta,3NV43@4751|Fungi,3QKQE@4890|Ascomycota,214VI@147550|Sordariomycetes,3TEYY@5125|Hypocreales,3G0AJ@34397|Clavicipitaceae	4751|Fungi	O	AAA domain (Cdc48 subfamily)	SEC18	GO:0000045,GO:0000149,GO:0000166,GO:0003674,GO:0003824,GO:0005488,GO:0005515,GO:0005524,GO:0005543,GO:0005575,GO:0005622,GO:0005623,GO:0005737,GO:0005794,GO:0005829,GO:0005937,GO:0006810,GO:0006886,GO:0006888,GO:0006891,GO:0006892,GO:0006893,GO:0006906,GO:0006914,GO:0006996,GO:0007033,GO:0008104,GO:0008144,GO:0008150,GO:0008152,GO:0008289,GO:0009056,GO:0009987,GO:0012505,GO:0015031,GO:0015833,GO:…	3.6.4.6	ko:K06027	ko04138,ko04721,ko04727,ko04962,map04138,map04721,map04727,map04962	-	-	-	ko00000,ko00001,ko01000,ko04131
A_take_rna-Ata02031.1	568076.XP_007820067.1	1.25e-269	739.0	COG1222@1|root,KOG0651@2759|Eukaryota,38B5M@33154|Opisthokonta,3NVBE@4751|Fungi,3QKKA@4890|Ascomycota,211JJ@147550|Sordariomycetes,3TH3X@5125|Hypocreales,3G2X6@34397|Clavicipitaceae	4751|Fungi	O	Belongs to the AAA ATPase family	RPT4	GO:0000166,GO:0000502,GO:0001672,GO:0003674,GO:0003824,GO:0004175,GO:0005488,GO:0005515,GO:0005524,GO:0005575,GO:0005622,GO:0005623,GO:0005634,GO:0005737,GO:0005829,GO:0005838,GO:0006139,GO:0006259,GO:0006281,GO:0006289,GO:0006355,GO:0006357,GO:0006508,GO:0006511,GO:0006725,GO:0006807,GO:0006950,GO:0006974,GO:0007088,GO:0007346,GO:0008134,GO:0008144,GO:0008150,GO:0008152,GO:0008233,GO:0008540,GO:…	-	ko:K03064	ko03050,ko05169,map03050,map05169	M00341	-	-	ko00000,ko00001,ko00002,ko03051
A_take_rna-Ata02846.1	5111.M1VTV9	0.0	1495.0	COG0464@1|root,KOG0730@2759|Eukaryota,38BWW@33154|Opisthokonta,3NWIH@4751|Fungi,3QM44@4890|Ascomycota,217AR@147550|Sordariomycetes,3TF41@5125|Hypocreales,3G3K1@34397|Clavicipitaceae	4751|Fungi	O	Belongs to the AAA ATPase family	CDC48	GO:0000070,GO:0000151,GO:0000153,GO:0000226,GO:0000228,GO:0000278,GO:0000280,GO:0000785,GO:0000790,GO:0000819,GO:0000835,GO:0000836,GO:0000837,GO:0000839,GO:0003674,GO:0003824,GO:0005488,GO:0005515,GO:0005575,GO:0005622,GO:0005623,GO:0005634,GO:0005694,GO:0005737,GO:0005739,GO:0005740,GO:0005741,GO:0005783,GO:0005789,GO:0005819,GO:0005829,GO:0005856,GO:0005937,GO:0006139,GO:0006355,GO:0006357,GO:…	-	ko:K13525	ko04141,ko05134,map04141,map05134	M00400,M00403	-	-	ko00000,ko00001,ko00002,ko03019,ko04131,ko04147
A_take_rna-Ata03276.1	568076.XP_007824049.1	0.0	1529.0	COG0465@1|root,KOG0731@2759|Eukaryota,38FRA@33154|Opisthokonta,3NV7Y@4751|Fungi,3QJFZ@4890|Ascomycota,214PG@147550|Sordariomycetes,3TETT@5125|Hypocreales,3G2QR@34397|Clavicipitaceae	4751|Fungi	O	FtsH Extracellular	AFG3	GO:0000166,GO:0001302,GO:0002181,GO:0003674,GO:0003824,GO:0005488,GO:0005524,GO:0005575,GO:0005622,GO:0005623,GO:0005737,GO:0005739,GO:0005740,GO:0005743,GO:0005745,GO:0006412,GO:0006465,GO:0006508,GO:0006518,GO:0006605,GO:0006626,GO:0006807,GO:0006810,GO:0006839,GO:0006886,GO:0006996,GO:0007005,GO:0007568,GO:0007569,GO:0008104,GO:0008144,GO:0008150,GO:0008152,GO:0008233,GO:0008237,GO:0009058,GO:…	-	ko:K08956	-	-	-	-	ko00000,ko01000,ko01002,ko03110
A_take_rna-Ata04617.1	92637.XP_007806419.1	0.0	1211.0	COG0465@1|root,KOG0734@2759|Eukaryota,38BJT@33154|Opisthokonta,3NUU2@4751|Fungi,3QKKH@4890|Ascomycota,21786@147550|Sordariomycetes,3TDZC@5125|Hypocreales,3G2YY@34397|Clavicipitaceae	4751|Fungi	O	Peptidase family M41	YME1	GO:0003674,GO:0003824,GO:0004176,GO:0005575,GO:0005622,GO:0005623,GO:0005737,GO:0005739,GO:0005740,GO:0005743,GO:0006457,GO:0006508,GO:0006515,GO:0006605,GO:0006626,GO:0006807,GO:0006810,GO:0006839,GO:0006886,GO:0006996,GO:0007005,GO:0008104,GO:0008150,GO:0008152,GO:0008233,GO:0008237,GO:0009056,GO:0009057,GO:0009987,GO:0010467,GO:0015031,GO:0015833,GO:0016020,GO:0016043,GO:0016462,GO:0016787,GO:…	-	ko:K08955	ko04139,map04139	-	-	-	ko00000,ko00001,ko01000,ko01002
A_take_rna-Ata04617.2	92637.XP_007806419.1	0.0	1211.0	COG0465@1|root,KOG0734@2759|Eukaryota,38BJT@33154|Opisthokonta,3NUU2@4751|Fungi,3QKKH@4890|Ascomycota,21786@147550|Sordariomycetes,3TDZC@5125|Hypocreales,3G2YY@34397|Clavicipitaceae	4751|Fungi	O	Peptidase family M41	YME1	GO:0003674,GO:0003824,GO:0004176,GO:0005575,GO:0005622,GO:0005623,GO:0005737,GO:0005739,GO:0005740,GO:0005743,GO:0006457,GO:0006508,GO:0006515,GO:0006605,GO:0006626,GO:0006807,GO:0006810,GO:0006839,GO:0006886,GO:0006996,GO:0007005,GO:0008104,GO:0008150,GO:0008152,GO:0008233,GO:0008237,GO:0009056,GO:0009057,GO:0009987,GO:0010467,GO:0015031,GO:0015833,GO:0016020,GO:0016043,GO:0016462,GO:0016787,GO:…	-	ko:K08955	ko04139,map04139	-	-	-	ko00000,ko00001,ko01000,ko01002
A_take_rna-Ata04752.1	568076.XP_007824755.1	8.64e-274	749.0	COG0554@1|root,KOG0728@2759|Eukaryota,38EAQ@33154|Opisthokonta,3NV58@4751|Fungi,3QKB7@4890|Ascomycota,211R9@147550|Sordariomycetes,3TFB9@5125|Hypocreales,3G1NV@34397|Clavicipitaceae	4751|Fungi	O	Belongs to the AAA ATPase family	-	-	-	ko:K03066	ko03050,ko05169,map03050,map05169	M00341	-	-	ko00000,ko00001,ko00002,ko03051
A_take_rna-Ata05295.1	568076.XP_007820347.1	1.66e-292	801.0	COG0554@1|root,KOG0729@2759|Eukaryota,38CT7@33154|Opisthokonta,3NVNZ@4751|Fungi,3QJVI@4890|Ascomycota,214AX@147550|Sordariomycetes,3TD49@5125|Hypocreales,3G13X@34397|Clavicipitaceae	4751|Fungi	O	Belongs to the AAA ATPase family	RPT1	GO:0000166,GO:0000502,GO:0003674,GO:0003824,GO:0004175,GO:0005488,GO:0005515,GO:0005524,GO:0005575,GO:0005622,GO:0005623,GO:0005634,GO:0005737,GO:0005829,GO:0005838,GO:0006355,GO:0006357,GO:0006508,GO:0006511,GO:0006807,GO:0006950,GO:0007088,GO:0007346,GO:0008134,GO:0008144,GO:0008150,GO:0008152,GO:0008233,GO:0008540,GO:0009056,GO:0009057,GO:0009889,GO:0009891,GO:0009893,GO:0009894,GO:0009896,GO:…	-	ko:K03061	ko03050,ko05169,map03050,map05169	M00341	-	-	ko00000,ko00001,ko00002,ko03051
A_take_rna-Ata06260.1	5111.M1VUT9	3.28e-297	815.0	COG1222@1|root,KOG0652@2759|Eukaryota,38BDY@33154|Opisthokonta,3NV1G@4751|Fungi,3QNKJ@4890|Ascomycota,21420@147550|Sordariomycetes,3TGN7@5125|Hypocreales,3G01P@34397|Clavicipitaceae	4751|Fungi	O	Belongs to the AAA ATPase family	RPT5	GO:0000166,GO:0000502,GO:0003674,GO:0003824,GO:0005488,GO:0005515,GO:0005524,GO:0005575,GO:0005622,GO:0005623,GO:0005634,GO:0005737,GO:0005829,GO:0005838,GO:0006355,GO:0006357,GO:0006508,GO:0006511,GO:0006807,GO:0006950,GO:0007088,GO:0007346,GO:0008134,GO:0008144,GO:0008150,GO:0008152,GO:0008540,GO:0009056,GO:0009057,GO:0009889,GO:0009891,GO:0009893,GO:0009894,GO:0009896,GO:0009987,GO:0010033,GO:…	-	ko:K03065	ko03050,ko05169,map03050,map05169	M00341	-	-	ko00000,ko00001,ko00002,ko03051
A_take_rna-Ata06382.1	51453.EGR46406	2.5e-312	853.0	COG0554@1|root,KOG0726@2759|Eukaryota,38B4Z@33154|Opisthokonta,3NUR9@4751|Fungi,3QK55@4890|Ascomycota,215RC@147550|Sordariomycetes,3TEJ0@5125|Hypocreales,3U1X3@5129|Hypocreaceae	4751|Fungi	O	Belongs to the AAA ATPase family	RPT2	GO:0000228,GO:0000502,GO:0000785,GO:0000790,GO:0003674,GO:0003824,GO:0005488,GO:0005515,GO:0005575,GO:0005622,GO:0005623,GO:0005634,GO:0005694,GO:0005737,GO:0005829,GO:0005838,GO:0006139,GO:0006355,GO:0006357,GO:0006401,GO:0006508,GO:0006511,GO:0006518,GO:0006725,GO:0006807,GO:0006950,GO:0007088,GO:0007346,GO:0008134,GO:0008150,GO:0008152,GO:0008540,GO:0009056,GO:0009057,GO:0009889,GO:0009891,GO:…	-	ko:K03062	ko03050,ko05165,ko05169,ko05203,map03050,map05165,map05169,map05203	M00341	-	-	ko00000,ko00001,ko00002,ko03051
A_take_rna-Ata06739.1	92637.XP_007807800.1	1.21e-271	747.0	COG1222@1|root,KOG0727@2759|Eukaryota,39J9B@33154|Opisthokonta,3NUMF@4751|Fungi,3QN7G@4890|Ascomycota,212V8@147550|Sordariomycetes,3TFZQ@5125|Hypocreales,3G0QX@34397|Clavicipitaceae	4751|Fungi	O	Belongs to the AAA ATPase family	RPT3	GO:0000228,GO:0000502,GO:0000785,GO:0000790,GO:0003674,GO:0003824,GO:0005488,GO:0005515,GO:0005575,GO:0005622,GO:0005623,GO:0005634,GO:0005694,GO:0005737,GO:0005829,GO:0005838,GO:0006325,GO:0006355,GO:0006357,GO:0006508,GO:0006511,GO:0006807,GO:0006950,GO:0006996,GO:0007088,GO:0007346,GO:0008134,GO:0008150,GO:0008152,GO:0008540,GO:0009056,GO:0009057,GO:0009889,GO:0009891,GO:0009893,GO:0009894,GO:…	-	ko:K03063	ko03050,ko05169,map03050,map05169	M00341	-	-	ko00000,ko00001,ko00002,ko03051
A_take_rna-Ata06739.2	51453.EGR48954	1.51e-227	631.0	COG1222@1|root,KOG0727@2759|Eukaryota,39J9B@33154|Opisthokonta,3NUMF@4751|Fungi,3QN7G@4890|Ascomycota,212V8@147550|Sordariomycetes,3TFZQ@5125|Hypocreales,3TX2K@5129|Hypocreaceae	4751|Fungi	O	Belongs to the AAA ATPase family	RPT3	GO:0000228,GO:0000502,GO:0000785,GO:0000790,GO:0003674,GO:0003824,GO:0005488,GO:0005515,GO:0005575,GO:0005622,GO:0005623,GO:0005634,GO:0005694,GO:0005737,GO:0005829,GO:0005838,GO:0006325,GO:0006355,GO:0006357,GO:0006508,GO:0006511,GO:0006807,GO:0006950,GO:0006996,GO:0007088,GO:0007346,GO:0008134,GO:0008150,GO:0008152,GO:0008540,GO:0009056,GO:0009057,GO:0009889,GO:0009891,GO:0009893,GO:0009894,GO:…	-	ko:K03063	ko03050,ko05169,map03050,map05169	M00341	-	-	ko00000,ko00001,ko00002,ko03051
A_take_rna-Ata06739.3	51453.EGR48954	1.51e-227	631.0	COG1222@1|root,KOG0727@2759|Eukaryota,39J9B@33154|Opisthokonta,3NUMF@4751|Fungi,3QN7G@4890|Ascomycota,212V8@147550|Sordariomycetes,3TFZQ@5125|Hypocreales,3TX2K@5129|Hypocreaceae	4751|Fungi	O	Belongs to the AAA ATPase family	RPT3	GO:0000228,GO:0000502,GO:0000785,GO:0000790,GO:0003674,GO:0003824,GO:0005488,GO:0005515,GO:0005575,GO:0005622,GO:0005623,GO:0005634,GO:0005694,GO:0005737,GO:0005829,GO:0005838,GO:0006325,GO:0006355,GO:0006357,GO:0006508,GO:0006511,GO:0006807,GO:0006950,GO:0006996,GO:0007088,GO:0007346,GO:0008134,GO:0008150,GO:0008152,GO:0008540,GO:0009056,GO:0009057,GO:0009889,GO:0009891,GO:0009893,GO:0009894,GO:…	-	ko:K03063	ko03050,ko05169,map03050,map05169	M00341	-	-	ko00000,ko00001,ko00002,ko03051
A_take_rna-Ata06739.4	51453.EGR48954	1.51e-227	631.0	COG1222@1|root,KOG0727@2759|Eukaryota,39J9B@33154|Opisthokonta,3NUMF@4751|Fungi,3QN7G@4890|Ascomycota,212V8@147550|Sordariomycetes,3TFZQ@5125|Hypocreales,3TX2K@5129|Hypocreaceae	4751|Fungi	O	Belongs to the AAA ATPase family	RPT3	GO:0000228,GO:0000502,GO:0000785,GO:0000790,GO:0003674,GO:0003824,GO:0005488,GO:0005515,GO:0005575,GO:0005622,GO:0005623,GO:0005634,GO:0005694,GO:0005737,GO:0005829,GO:0005838,GO:0006325,GO:0006355,GO:0006357,GO:0006508,GO:0006511,GO:0006807,GO:0006950,GO:0006996,GO:0007088,GO:0007346,GO:0008134,GO:0008150,GO:0008152,GO:0008540,GO:0009056,GO:0009057,GO:0009889,GO:0009891,GO:0009893,GO:0009894,GO:…	-	ko:K03063	ko03050,ko05169,map03050,map05169	M00341	-	-	ko00000,ko00001,ko00002,ko03051
A_take_rna-Ata06818.1	568076.XP_007817274.1	1.46e-225	630.0	COG0464@1|root,KOG0737@2759|Eukaryota,38C57@33154|Opisthokonta,3NVTE@4751|Fungi,3QJSA@4890|Ascomycota,21167@147550|Sordariomycetes,3TF59@5125|Hypocreales,3G3W2@34397|Clavicipitaceae	4751|Fungi	O	Belongs to the AAA ATPase family	MSP1	GO:0000166,GO:0003674,GO:0003824,GO:0005488,GO:0005524,GO:0005575,GO:0005622,GO:0005623,GO:0005634,GO:0005737,GO:0005739,GO:0005740,GO:0005741,GO:0005777,GO:0005778,GO:0006605,GO:0006626,GO:0006810,GO:0006839,GO:0006886,GO:0006996,GO:0007005,GO:0008104,GO:0008144,GO:0008150,GO:0009987,GO:0015031,GO:0015833,GO:0016020,GO:0016043,GO:0016462,GO:0016787,GO:0016817,GO:0016818,GO:0016887,GO:0017038,GO:…	3.6.1.3	ko:K01509	ko00230,ko04742,map00230,map04742	-	R00086	RC00002	ko00000,ko00001,ko01000
CTWB_WP_203551913.1	37692.ATP_00146	1.55e-63	221.0	COG0465@1|root,COG0465@2|Bacteria	2|Bacteria	O	Acts as a processive, ATP-dependent zinc metallopeptidase for both cytoplasmic and membrane proteins. Plays a role in the quality control of integral membrane proteins	-	-	-	-	-	-	-	-	-
CTWB_WP_203551973.1	37692.ATP_00039	6.15e-77	268.0	COG0464@1|root,COG0464@2|Bacteria	2|Bacteria	O	ATPase activity	-	-	-	-	-	-	-	-	-
CTWB_WP_203552082.1	59748.PA0523	1.45e-216	676.0	COG0465@1|root,COG1196@1|root,COG0465@2|Bacteria,COG1196@2|Bacteria,3WSUZ@544448|Tenericutes	544448|Tenericutes	O	Acts as a processive, ATP-dependent zinc metallopeptidase for both cytoplasmic and membrane proteins. Plays a role in the quality control of integral membrane proteins	-	-	-	-	-	-	-	-	-
CTWB_WP_203552150.1	37692.ATP_00457	3.08e-216	620.0	COG0465@1|root,COG0465@2|Bacteria,3WSUZ@544448|Tenericutes	544448|Tenericutes	O	Acts as a processive, ATP-dependent zinc metallopeptidase for both cytoplasmic and membrane proteins. Plays a role in the quality control of integral membrane proteins	ftsH	-	-	ko:K03798	-	M00742	-	-	ko00000,ko00002,ko01000,ko01002,ko03110
CTWB_WP_203552213.1	262768.PAM_130	0.0	918.0	COG0465@1|root,COG0465@2|Bacteria,3WSUZ@544448|Tenericutes	544448|Tenericutes	O	Acts as a processive, ATP-dependent zinc metallopeptidase for both cytoplasmic and membrane proteins. Plays a role in the quality control of integral membrane proteins	ftsH	-	-	ko:K03798	-	M00742	-	-	ko00000,ko00002,ko01000,ko01002,ko03110
CTWB_WP_203552344.1	262768.PAM_234	1.02e-64	206.0	COG0465@1|root,COG0465@2|Bacteria,3WSUZ@544448|Tenericutes	544448|Tenericutes	O	Acts as a processive, ATP-dependent zinc metallopeptidase for both cytoplasmic and membrane proteins. Plays a role in the quality control of integral membrane proteins	ftsH	-	-	ko:K03798	-	M00742	-	-	ko00000,ko00002,ko01000,ko01002,ko03110
CTWB_WP_203552400.1	59748.PA0136	3.96e-165	488.0	COG0465@1|root,COG0465@2|Bacteria,3WSUZ@544448|Tenericutes	544448|Tenericutes	O	Acts as a processive, ATP-dependent zinc metallopeptidase for both cytoplasmic and membrane proteins. Plays a role in the quality control of integral membrane proteins	-	-	-	-	-	-	-	-	-
CTWB_WP_203552430.1	37692.ATP_00034	1.6e-40	162.0	COG0465@1|root,COG0465@2|Bacteria,3WSUZ@544448|Tenericutes	544448|Tenericutes	O	Acts as a processive, ATP-dependent zinc metallopeptidase for both cytoplasmic and membrane proteins. Plays a role in the quality control of integral membrane proteins	ftsH	-	-	ko:K03798	-	M00742	-	-	ko00000,ko00002,ko01000,ko01002,ko03110
CTWB_WP_203552447.1	322098.AYWB_213	2.79e-191	539.0	COG0465@1|root,COG0465@2|Bacteria	2|Bacteria	O	Acts as a processive, ATP-dependent zinc metallopeptidase for both cytoplasmic and membrane proteins. Plays a role in the quality control of integral membrane proteins	-	-	-	-	-	-	-	-	-
CTWB_WP_210634614.1	37692.ATP_00034	4.95e-237	673.0	COG0465@1|root,COG0465@2|Bacteria,3WSUZ@544448|Tenericutes	544448|Tenericutes	O	Acts as a processive, ATP-dependent zinc metallopeptidase for both cytoplasmic and membrane proteins. Plays a role in the quality control of integral membrane proteins	ftsH	-	-	ko:K03798	-	M00742	-	-	ko00000,ko00002,ko01000,ko01002,ko03110
CTWB_WP_246454059.1	59748.PA0539	3.57e-151	447.0	COG0465@1|root,COG0465@2|Bacteria,3WSUZ@544448|Tenericutes	544448|Tenericutes	O	Acts as a processive, ATP-dependent zinc metallopeptidase for both cytoplasmic and membrane proteins. Plays a role in the quality control of integral membrane proteins	ftsH	-	-	ko:K03798	-	M00742	-	-	ko00000,ko00002,ko01000,ko01002,ko03110
CTWB_WP_246454092.1	37692.ATP_00034	6.14e-119	360.0	COG0465@1|root,COG0465@2|Bacteria,3WSUZ@544448|Tenericutes	544448|Tenericutes	O	Acts as a processive, ATP-dependent zinc metallopeptidase for both cytoplasmic and membrane proteins. Plays a role in the quality control of integral membrane proteins	ftsH	-	-	ko:K03798	-	M00742	-	-	ko00000,ko00002,ko01000,ko01002,ko03110
CTWB_WP_246454105.1	37692.ATP_00457	2.25e-210	606.0	COG0465@1|root,COG0465@2|Bacteria,3WSUZ@544448|Tenericutes	544448|Tenericutes	O	Acts as a processive, ATP-dependent zinc metallopeptidase for both cytoplasmic and membrane proteins. Plays a role in the quality control of integral membrane proteins	ftsH	-	-	ko:K03798	-	M00742	-	-	ko00000,ko00002,ko01000,ko01002,ko03110
EPWBP_lcl|CP040925.1_prot_QLL36725.1_89	1163385.PNWB_v1c2380	0.0	2285.0	COG0465@1|root,COG0465@2|Bacteria,3WSUZ@544448|Tenericutes	544448|Tenericutes	O	Acts as a processive, ATP-dependent zinc metallopeptidase for both cytoplasmic and membrane proteins. Plays a role in the quality control of integral membrane proteins	-	-	-	-	-	-	-	-	-
EPWBP_lcl|CP040925.1_prot_QLL36987.1_351	1163385.PNWB_v1c1510	2.98e-269	738.0	COG0465@1|root,COG0465@2|Bacteria	2|Bacteria	O	Acts as a processive, ATP-dependent zinc metallopeptidase for both cytoplasmic and membrane proteins. Plays a role in the quality control of integral membrane proteins	-	-	-	-	-	-	-	-	-
EPWBP_lcl|CP040925.1_prot_QLL37031.1_395	1163385.PNWB_v1c1990	0.0	1318.0	COG0465@1|root,COG0465@2|Bacteria,3WSUZ@544448|Tenericutes	544448|Tenericutes	O	Acts as a processive, ATP-dependent zinc metallopeptidase for both cytoplasmic and membrane proteins. Plays a role in the quality control of integral membrane proteins	ftsH	-	-	ko:K03798	-	M00742	-	-	ko00000,ko00002,ko01000,ko01002,ko03110
F_mangiferae_XP_041676058.1	5127.CCT62091	5e-274	750.0	COG1222@1|root,KOG0651@2759|Eukaryota,38B5M@33154|Opisthokonta,3NVBE@4751|Fungi,3QKKA@4890|Ascomycota,211JJ@147550|Sordariomycetes,3TH3X@5125|Hypocreales,1FKN8@110618|Nectriaceae	4751|Fungi	O	Belongs to the AAA ATPase family	RPT4	GO:0000166,GO:0000502,GO:0001672,GO:0003674,GO:0003824,GO:0004175,GO:0005488,GO:0005515,GO:0005524,GO:0005575,GO:0005622,GO:0005623,GO:0005634,GO:0005737,GO:0005829,GO:0005838,GO:0006139,GO:0006259,GO:0006281,GO:0006289,GO:0006355,GO:0006357,GO:0006508,GO:0006511,GO:0006725,GO:0006807,GO:0006950,GO:0006974,GO:0007088,GO:0007346,GO:0008134,GO:0008144,GO:0008150,GO:0008152,GO:0008233,GO:0008540,GO:…	-	ko:K03064	ko03050,ko05169,map03050,map05169	M00341	-	-	ko00000,ko00001,ko00002,ko03051
F_mangiferae_XP_041676359.1	117187.FVEG_01017T0	0.0	872.0	COG0554@1|root,KOG0729@2759|Eukaryota,38CT7@33154|Opisthokonta,3NVNZ@4751|Fungi,3QJVI@4890|Ascomycota,214AX@147550|Sordariomycetes,3TD49@5125|Hypocreales,1FNJZ@110618|Nectriaceae	4751|Fungi	O	Belongs to the AAA ATPase family	RPT1	GO:0000166,GO:0000502,GO:0003674,GO:0003824,GO:0004175,GO:0005488,GO:0005515,GO:0005524,GO:0005575,GO:0005622,GO:0005623,GO:0005634,GO:0005737,GO:0005829,GO:0005838,GO:0006355,GO:0006357,GO:0006508,GO:0006511,GO:0006807,GO:0006950,GO:0007088,GO:0007346,GO:0008134,GO:0008144,GO:0008150,GO:0008152,GO:0008233,GO:0008540,GO:0009056,GO:0009057,GO:0009889,GO:0009891,GO:0009893,GO:0009894,GO:0009896,GO:…	-	ko:K03061	ko03050,ko05169,map03050,map05169	M00341	-	-	ko00000,ko00001,ko00002,ko03051
F_mangiferae_XP_041679501.1	5127.CCT66060	0.0	1721.0	COG0465@1|root,KOG0731@2759|Eukaryota,38FRA@33154|Opisthokonta,3NV7Y@4751|Fungi,3QJFZ@4890|Ascomycota,214PG@147550|Sordariomycetes,3TETT@5125|Hypocreales,1FMX7@110618|Nectriaceae	4751|Fungi	O	matrix AAA protease	AFG3	GO:0000166,GO:0001302,GO:0002181,GO:0003674,GO:0003824,GO:0005488,GO:0005524,GO:0005575,GO:0005622,GO:0005623,GO:0005737,GO:0005739,GO:0005740,GO:0005743,GO:0005745,GO:0006412,GO:0006465,GO:0006508,GO:0006518,GO:0006605,GO:0006626,GO:0006807,GO:0006810,GO:0006839,GO:0006886,GO:0006996,GO:0007005,GO:0007568,GO:0007569,GO:0008104,GO:0008144,GO:0008150,GO:0008152,GO:0008233,GO:0008237,GO:0009058,GO:…	-	ko:K08956	-	-	-	-	ko00000,ko01000,ko01002,ko03110
F_mangiferae_XP_041684361.1	117187.FVEG_07482T0	0.0	870.0	COG0554@1|root,KOG0726@2759|Eukaryota,38B4Z@33154|Opisthokonta,3NUR9@4751|Fungi,3QK55@4890|Ascomycota,215RC@147550|Sordariomycetes,3TEJ0@5125|Hypocreales,1FS4E@110618|Nectriaceae	4751|Fungi	O	Belongs to the AAA ATPase family	RPT2	GO:0000228,GO:0000502,GO:0000785,GO:0000790,GO:0003674,GO:0003824,GO:0005488,GO:0005515,GO:0005575,GO:0005622,GO:0005623,GO:0005634,GO:0005694,GO:0005737,GO:0005829,GO:0005838,GO:0006139,GO:0006355,GO:0006357,GO:0006401,GO:0006508,GO:0006511,GO:0006518,GO:0006725,GO:0006807,GO:0006950,GO:0007088,GO:0007346,GO:0008134,GO:0008150,GO:0008152,GO:0008540,GO:0009056,GO:0009057,GO:0009889,GO:0009891,GO:…	-	ko:K03062	ko03050,ko05165,ko05169,ko05203,map03050,map05165,map05169,map05203	M00341	-	-	ko00000,ko00001,ko00002,ko03051
F_mangiferae_XP_041684522.1	117187.FVEG_07317T0	2.06e-275	754.0	COG0464@1|root,KOG0737@2759|Eukaryota,38C57@33154|Opisthokonta,3NVTE@4751|Fungi,3QJSA@4890|Ascomycota,21167@147550|Sordariomycetes,3TF59@5125|Hypocreales,1FND0@110618|Nectriaceae	4751|Fungi	O	Belongs to the AAA ATPase family	MSP1	GO:0000166,GO:0003674,GO:0003824,GO:0005488,GO:0005524,GO:0005575,GO:0005622,GO:0005623,GO:0005634,GO:0005737,GO:0005739,GO:0005740,GO:0005741,GO:0005777,GO:0005778,GO:0006605,GO:0006626,GO:0006810,GO:0006839,GO:0006886,GO:0006996,GO:0007005,GO:0008104,GO:0008144,GO:0008150,GO:0009987,GO:0015031,GO:0015833,GO:0016020,GO:0016043,GO:0016462,GO:0016787,GO:0016817,GO:0016818,GO:0016887,GO:0017038,GO:…	3.6.1.3	ko:K01509	ko00230,ko04742,map00230,map04742	-	R00086	RC00002	ko00000,ko00001,ko01000
F_mangiferae_XP_041684596.1	5127.CCT72456	0.0	980.0	COG0465@1|root,KOG0743@2759|Eukaryota,38FB6@33154|Opisthokonta,3P0SN@4751|Fungi,3QT18@4890|Ascomycota,2181U@147550|Sordariomycetes,3TVT3@5125|Hypocreales,1FQPN@110618|Nectriaceae	4751|Fungi	O	Belongs to the AAA ATPase family	-	-	-	ko:K08900	-	-	-	-	ko00000,ko03029
F_mangiferae_XP_041685941.1	5127.CCT63892	0.0	1422.0	COG0464@1|root,KOG0730@2759|Eukaryota,38CYE@33154|Opisthokonta,3NW8H@4751|Fungi,3QP4H@4890|Ascomycota,217B3@147550|Sordariomycetes,3TCYJ@5125|Hypocreales,1FNJC@110618|Nectriaceae	4751|Fungi	O	ATPase family associated with various cellular activities (AAA)	AFG2	GO:0000166,GO:0003674,GO:0003824,GO:0005488,GO:0005524,GO:0005575,GO:0005622,GO:0005623,GO:0008144,GO:0008150,GO:0016462,GO:0016787,GO:0016817,GO:0016818,GO:0016887,GO:0017076,GO:0017111,GO:0022613,GO:0030554,GO:0030684,GO:0030687,GO:0032553,GO:0032555,GO:0032559,GO:0032991,GO:0035639,GO:0036094,GO:0042221,GO:0042254,GO:0042273,GO:0042493,GO:0043167,GO:0043168,GO:0044085,GO:0044464,GO:0050896,GO:…	-	ko:K14575	ko03008,map03008	-	-	-	ko00000,ko00001,ko03009
F_mangiferae_XP_041686791.1	117187.FVEG_06966T0	0.0	1609.0	COG0464@1|root,KOG0730@2759|Eukaryota,38BWW@33154|Opisthokonta,3NWIH@4751|Fungi,3QM44@4890|Ascomycota,217AR@147550|Sordariomycetes,3TF41@5125|Hypocreales,1FRU0@110618|Nectriaceae	4751|Fungi	O	Belongs to the AAA ATPase family	CDC48	GO:0000070,GO:0000151,GO:0000153,GO:0000226,GO:0000228,GO:0000278,GO:0000280,GO:0000785,GO:0000790,GO:0000819,GO:0000835,GO:0000836,GO:0000837,GO:0000839,GO:0003674,GO:0003824,GO:0005488,GO:0005515,GO:0005575,GO:0005622,GO:0005623,GO:0005634,GO:0005694,GO:0005737,GO:0005739,GO:0005740,GO:0005741,GO:0005783,GO:0005789,GO:0005819,GO:0005829,GO:0005856,GO:0005937,GO:0006139,GO:0006355,GO:0006357,GO:…	-	ko:K13525	ko04141,ko05134,map04141,map05134	M00400,M00403	-	-	ko00000,ko00001,ko00002,ko03019,ko04131,ko04147
F_mangiferae_XP_041686959.1	5507.FOXG_10252P0	0.0	865.0	COG1222@1|root,KOG0652@2759|Eukaryota,38BDY@33154|Opisthokonta,3NV1G@4751|Fungi,3QNKJ@4890|Ascomycota,21420@147550|Sordariomycetes,3TGN7@5125|Hypocreales,1FKZ1@110618|Nectriaceae	4751|Fungi	O	Belongs to the AAA ATPase family	RPT5	GO:0000166,GO:0000502,GO:0003674,GO:0003824,GO:0005488,GO:0005515,GO:0005524,GO:0005575,GO:0005622,GO:0005623,GO:0005634,GO:0005737,GO:0005829,GO:0005838,GO:0006355,GO:0006357,GO:0006508,GO:0006511,GO:0006807,GO:0006950,GO:0007088,GO:0007346,GO:0008134,GO:0008144,GO:0008150,GO:0008152,GO:0008540,GO:0009056,GO:0009057,GO:0009889,GO:0009891,GO:0009893,GO:0009894,GO:0009896,GO:0009987,GO:0010033,GO:…	-	ko:K03065	ko03050,ko05169,map03050,map05169	M00341	-	-	ko00000,ko00001,ko00002,ko03051
F_mangiferae_XP_041687831.1	117187.FVEG_09700T0	1.56e-276	756.0	COG0554@1|root,KOG0728@2759|Eukaryota,38EAQ@33154|Opisthokonta,3NV58@4751|Fungi,3QKB7@4890|Ascomycota,211R9@147550|Sordariomycetes,3TFB9@5125|Hypocreales,1FRYT@110618|Nectriaceae	4751|Fungi	O	Belongs to the AAA ATPase family	-	-	-	ko:K03066	ko03050,ko05169,map03050,map05169	M00341	-	-	ko00000,ko00001,ko00002,ko03051
F_mangiferae_XP_041687976.1	5127.CCT61823	0.0	1570.0	COG0465@1|root,KOG0734@2759|Eukaryota,38BJT@33154|Opisthokonta,3NUU2@4751|Fungi,3QKKH@4890|Ascomycota,21786@147550|Sordariomycetes,3TDZC@5125|Hypocreales,1FKW5@110618|Nectriaceae	4751|Fungi	O	AAA protease IAP-1	YME1	GO:0003674,GO:0003824,GO:0004176,GO:0005575,GO:0005622,GO:0005623,GO:0005737,GO:0005739,GO:0005740,GO:0005743,GO:0006457,GO:0006508,GO:0006515,GO:0006605,GO:0006626,GO:0006807,GO:0006810,GO:0006839,GO:0006886,GO:0006996,GO:0007005,GO:0008104,GO:0008150,GO:0008152,GO:0008233,GO:0008237,GO:0009056,GO:0009057,GO:0009987,GO:0010467,GO:0015031,GO:0015833,GO:0016020,GO:0016043,GO:0016462,GO:0016787,GO:…	-	ko:K08955	ko04139,map04139	-	-	-	ko00000,ko00001,ko01000,ko01002
F_mangiferae_XP_041689383.1	5127.CCT71612	0.0	1518.0	COG0464@1|root,KOG0741@2759|Eukaryota,38CBE@33154|Opisthokonta,3NV43@4751|Fungi,3QKQE@4890|Ascomycota,214VI@147550|Sordariomycetes,3TEYY@5125|Hypocreales,1FKZD@110618|Nectriaceae	4751|Fungi	O	to vesicle fusion factor NSFI	SEC18	GO:0000045,GO:0000149,GO:0000166,GO:0003674,GO:0003824,GO:0005488,GO:0005515,GO:0005524,GO:0005543,GO:0005575,GO:0005622,GO:0005623,GO:0005737,GO:0005794,GO:0005829,GO:0005937,GO:0006810,GO:0006886,GO:0006888,GO:0006891,GO:0006892,GO:0006893,GO:0006906,GO:0006914,GO:0006996,GO:0007033,GO:0008104,GO:0008144,GO:0008150,GO:0008152,GO:0008289,GO:0009056,GO:0009987,GO:0012505,GO:0015031,GO:0015833,GO:…	3.6.4.6	ko:K06027	ko04138,ko04721,ko04727,ko04962,map04138,map04721,map04727,map04962	-	-	-	ko00000,ko00001,ko01000,ko04131
F_mangiferae_XP_041689529.1	5127.CCT71837	3.97e-277	761.0	COG1222@1|root,KOG0727@2759|Eukaryota,39J9B@33154|Opisthokonta,3NUMF@4751|Fungi,3QN7G@4890|Ascomycota,212V8@147550|Sordariomycetes,3TFZQ@5125|Hypocreales,1FNYM@110618|Nectriaceae	4751|Fungi	O	Belongs to the AAA ATPase family	RPT3	GO:0000228,GO:0000502,GO:0000785,GO:0000790,GO:0003674,GO:0003824,GO:0005488,GO:0005515,GO:0005575,GO:0005622,GO:0005623,GO:0005634,GO:0005694,GO:0005737,GO:0005829,GO:0005838,GO:0006325,GO:0006355,GO:0006357,GO:0006508,GO:0006511,GO:0006807,GO:0006950,GO:0006996,GO:0007088,GO:0007346,GO:0008134,GO:0008150,GO:0008152,GO:0008540,GO:0009056,GO:0009057,GO:0009889,GO:0009891,GO:0009893,GO:0009894,GO:…	-	ko:K03063	ko03050,ko05169,map03050,map05169	M00341	-	-	ko00000,ko00001,ko00002,ko03051
MBSP_lcl|NZ_CP015149.1_prot_WP_232308842.1_47	37692.ATP_00457	1.54e-106	331.0	COG0465@1|root,COG0465@2|Bacteria,3WSUZ@544448|Tenericutes	544448|Tenericutes	O	Acts as a processive, ATP-dependent zinc metallopeptidase for both cytoplasmic and membrane proteins. Plays a role in the quality control of integral membrane proteins	ftsH	-	-	ko:K03798	-	M00742	-	-	ko00000,ko00002,ko01000,ko01002,ko03110
MBSP_lcl|NZ_CP015149.1_prot_MBSPM3_RS03100_69	262768.PAM_713	8.76e-107	318.0	COG0465@1|root,COG0465@2|Bacteria,3WSUZ@544448|Tenericutes	544448|Tenericutes	O	Acts as a processive, ATP-dependent zinc metallopeptidase for both cytoplasmic and membrane proteins. Plays a role in the quality control of integral membrane proteins	ftsH	-	-	ko:K03798	-	M00742	-	-	ko00000,ko00002,ko01000,ko01002,ko03110
MBSP_lcl|NZ_CP015149.1_prot_WP_069028074.1_100	262768.PAM_658	0.0	1123.0	COG0465@1|root,COG0465@2|Bacteria,3WSUZ@544448|Tenericutes	544448|Tenericutes	O	Acts as a processive, ATP-dependent zinc metallopeptidase for both cytoplasmic and membrane proteins. Plays a role in the quality control of integral membrane proteins	-	-	-	-	-	-	-	-	-
MBSP_lcl|NZ_CP015149.1_prot_WP_069028076.1_104	322098.AYWB_213	6e-203	568.0	COG0465@1|root,COG0465@2|Bacteria	2|Bacteria	O	Acts as a processive, ATP-dependent zinc metallopeptidase for both cytoplasmic and membrane proteins. Plays a role in the quality control of integral membrane proteins	-	-	-	-	-	-	-	-	-
MBSP_lcl|NZ_CP015149.1_prot_WP_069028144.1_187	37692.ATP_00034	9.84e-71	230.0	COG0465@1|root,COG0465@2|Bacteria,3WSUZ@544448|Tenericutes	544448|Tenericutes	O	Acts as a processive, ATP-dependent zinc metallopeptidase for both cytoplasmic and membrane proteins. Plays a role in the quality control of integral membrane proteins	ftsH	-	-	ko:K03798	-	M00742	-	-	ko00000,ko00002,ko01000,ko01002,ko03110
MBSP_lcl|NZ_CP015149.1_prot_WP_198143616.1_268	262768.PAM_307	3.23e-288	789.0	COG0465@1|root,COG0465@2|Bacteria,3WSUZ@544448|Tenericutes	544448|Tenericutes	O	Acts as a processive, ATP-dependent zinc metallopeptidase for both cytoplasmic and membrane proteins. Plays a role in the quality control of integral membrane proteins	ftsH	-	-	ko:K03798	-	M00742	-	-	ko00000,ko00002,ko01000,ko01002,ko03110
MBSP_lcl|NZ_CP015149.1_prot_WP_069028272.1_347	262768.PAM_234	1.12e-137	395.0	COG0465@1|root,COG0465@2|Bacteria,3WSUZ@544448|Tenericutes	544448|Tenericutes	O	Acts as a processive, ATP-dependent zinc metallopeptidase for both cytoplasmic and membrane proteins. Plays a role in the quality control of integral membrane proteins	ftsH	-	-	ko:K03798	-	M00742	-	-	ko00000,ko00002,ko01000,ko01002,ko03110
MBSP_lcl|NZ_CP015149.1_prot_WP_069028364.1_451	262768.PAM_130	0.0	1216.0	COG0465@1|root,COG0465@2|Bacteria,3WSUZ@544448|Tenericutes	544448|Tenericutes	O	Acts as a processive, ATP-dependent zinc metallopeptidase for both cytoplasmic and membrane proteins. Plays a role in the quality control of integral membrane proteins	ftsH	-	-	ko:K03798	-	M00742	-	-	ko00000,ko00002,ko01000,ko01002,ko03110
MBSP_lcl|NZ_CP015149.1_prot_WP_069028375.1_463	262768.PAM_117	2.34e-73	236.0	COG0464@1|root,COG0464@2|Bacteria	2|Bacteria	O	ATPase activity	-	-	-	ko:K13527	ko03050,map03050	M00342	-	-	ko00000,ko00001,ko00002,ko03051
MDP_lcl|NZ_CP085837.1_prot_WP_227807205.1_54	262768.PAM_713	1.17e-88	270.0	COG0465@1|root,COG0465@2|Bacteria,3WSUZ@544448|Tenericutes	544448|Tenericutes	O	Acts as a processive, ATP-dependent zinc metallopeptidase for both cytoplasmic and membrane proteins. Plays a role in the quality control of integral membrane proteins	ftsH	-	-	ko:K03798	-	M00742	-	-	ko00000,ko00002,ko01000,ko01002,ko03110
MDP_lcl|NZ_CP085837.1_prot_WP_227807230.1_73	37692.ATP_00457	2.61e-252	714.0	COG0465@1|root,COG0465@2|Bacteria,3WSUZ@544448|Tenericutes	544448|Tenericutes	O	Acts as a processive, ATP-dependent zinc metallopeptidase for both cytoplasmic and membrane proteins. Plays a role in the quality control of integral membrane proteins	ftsH	-	-	ko:K03798	-	M00742	-	-	ko00000,ko00002,ko01000,ko01002,ko03110
MDP_lcl|NZ_CP085837.1_prot_WP_227807250.1_85	322098.AYWB_213	3.39e-146	426.0	COG0465@1|root,COG0465@2|Bacteria	2|Bacteria	O	Acts as a processive, ATP-dependent zinc metallopeptidase for both cytoplasmic and membrane proteins. Plays a role in the quality control of integral membrane proteins	-	-	-	-	-	-	-	-	-
MDP_lcl|NZ_CP085837.1_prot_WP_265332899.1_86	37692.ATP_00457	1.11e-233	659.0	COG0465@1|root,COG0465@2|Bacteria,3WSUZ@544448|Tenericutes	544448|Tenericutes	O	Acts as a processive, ATP-dependent zinc metallopeptidase for both cytoplasmic and membrane proteins. Plays a role in the quality control of integral membrane proteins	ftsH	-	-	ko:K03798	-	M00742	-	-	ko00000,ko00002,ko01000,ko01002,ko03110
MDP_lcl|NZ_CP085837.1_prot_WP_227807292.1_135	262768.PAM_130	0.0	1254.0	COG0465@1|root,COG0465@2|Bacteria,3WSUZ@544448|Tenericutes	544448|Tenericutes	O	Acts as a processive, ATP-dependent zinc metallopeptidase for both cytoplasmic and membrane proteins. Plays a role in the quality control of integral membrane proteins	ftsH	-	-	ko:K03798	-	M00742	-	-	ko00000,ko00002,ko01000,ko01002,ko03110
MDP_lcl|NZ_CP085837.1_prot_WP_227807370.1_253	262768.PAM_235	1.22e-190	548.0	COG0465@1|root,COG0465@2|Bacteria	2|Bacteria	O	Acts as a processive, ATP-dependent zinc metallopeptidase for both cytoplasmic and membrane proteins. Plays a role in the quality control of integral membrane proteins	VCP	-	-	ko:K03798	-	M00742	-	-	ko00000,ko00002,ko01000,ko01002,ko03110
MDP_lcl|NZ_CP085837.1_prot_WP_227806975.1_323	262768.PAM_307	5.32e-288	788.0	COG0465@1|root,COG0465@2|Bacteria,3WSUZ@544448|Tenericutes	544448|Tenericutes	O	Acts as a processive, ATP-dependent zinc metallopeptidase for both cytoplasmic and membrane proteins. Plays a role in the quality control of integral membrane proteins	ftsH	-	-	ko:K03798	-	M00742	-	-	ko00000,ko00002,ko01000,ko01002,ko03110
MDP_lcl|NZ_CP085837.1_prot_LJP71_RS01735_334	262768.PAM_561	1.19e-119	359.0	COG0465@1|root,COG0465@2|Bacteria,3WSUZ@544448|Tenericutes	544448|Tenericutes	O	Acts as a processive, ATP-dependent zinc metallopeptidase for both cytoplasmic and membrane proteins. Plays a role in the quality control of integral membrane proteins	-	-	-	-	-	-	-	-	-
MDP_lcl|NZ_CP085837.1_prot_WP_227807017.1_379	262768.PAM_480	6.21e-216	605.0	COG0464@1|root,COG0464@2|Bacteria	2|Bacteria	O	ATPase activity	-	-	-	ko:K10954	ko05110,map05110	-	-	-	ko00000,ko00001,ko02042
MDP_lcl|NZ_CP085837.1_prot_WP_227807089.1_473	262768.PAM_658	0.0	1055.0	COG0465@1|root,COG0465@2|Bacteria,3WSUZ@544448|Tenericutes	544448|Tenericutes	O	Acts as a processive, ATP-dependent zinc metallopeptidase for both cytoplasmic and membrane proteins. Plays a role in the quality control of integral membrane proteins	-	-	-	-	-	-	-	-	-
MDP_lcl|NZ_CP085837.1_prot_WP_265332884.1_509	322098.AYWB_213	1.98e-122	359.0	COG0465@1|root,COG0465@2|Bacteria	2|Bacteria	O	Acts as a processive, ATP-dependent zinc metallopeptidase for both cytoplasmic and membrane proteins. Plays a role in the quality control of integral membrane proteins	-	-	-	-	-	-	-	-	-
MDP_lcl|NZ_CP085837.1_prot_WP_227807118.1_510	322098.AYWB_375	1.42e-28	110.0	COG0465@1|root,COG0465@2|Bacteria	2|Bacteria	O	Acts as a processive, ATP-dependent zinc metallopeptidase for both cytoplasmic and membrane proteins. Plays a role in the quality control of integral membrane proteins	-	-	-	-	-	-	-	-	-
M_perniciosa_XP_002385873.1	984962.XP_009545449.1	4.15e-57	189.0	COG0554@1|root,KOG0726@2759|Eukaryota,38B4Z@33154|Opisthokonta,3NUR9@4751|Fungi,3UZ11@5204|Basidiomycota,2255I@155619|Agaricomycetes,3H385@355688|Agaricomycetes incertae sedis	4751|Fungi	O	26S proteasome subunit P45	RPT2	GO:0000228,GO:0000502,GO:0000785,GO:0000790,GO:0003674,GO:0003824,GO:0005488,GO:0005515,GO:0005575,GO:0005622,GO:0005623,GO:0005634,GO:0005694,GO:0005737,GO:0005829,GO:0005838,GO:0006139,GO:0006355,GO:0006357,GO:0006401,GO:0006508,GO:0006511,GO:0006518,GO:0006725,GO:0006807,GO:0006950,GO:0007088,GO:0007346,GO:0008134,GO:0008150,GO:0008152,GO:0008540,GO:0009056,GO:0009057,GO:0009889,GO:0009891,GO:…	-	ko:K03062	ko03050,ko05165,ko05169,ko05203,map03050,map05165,map05169,map05203	M00341	-	-	ko00000,ko00001,ko00002,ko03051
M_perniciosa_XP_002386087.1	221103.XP_007849189.1	7.23e-81	263.0	COG0465@1|root,KOG0743@2759|Eukaryota,38FB6@33154|Opisthokonta,3P0SN@4751|Fungi,3V58E@5204|Basidiomycota,22EW0@155619|Agaricomycetes,3W5G9@5338|Agaricales	4751|Fungi	O	BCS1_N	-	-	-	ko:K08900	-	-	-	-	ko00000,ko03029
M_perniciosa_XP_002386306.1	984962.XP_009544609.1	9.29e-27	105.0	COG0464@1|root,KOG0733@2759|Eukaryota,38CEF@33154|Opisthokonta,3NXC3@4751|Fungi,3UY3F@5204|Basidiomycota,224Q6@155619|Agaricomycetes,3H3UB@355688|Agaricomycetes incertae sedis	4751|Fungi	O	Holliday junction DNA helicase ruvB N-terminus	RIX7	GO:0000054,GO:0000055,GO:0003674,GO:0003824,GO:0005575,GO:0005622,GO:0005623,GO:0005634,GO:0005730,GO:0006403,GO:0006405,GO:0006611,GO:0006810,GO:0006886,GO:0006913,GO:0008104,GO:0008150,GO:0015031,GO:0015833,GO:0015931,GO:0016462,GO:0016787,GO:0016817,GO:0016818,GO:0016887,GO:0017111,GO:0022613,GO:0030684,GO:0030687,GO:0031503,GO:0031974,GO:0031981,GO:0032991,GO:0033036,GO:0033750,GO:0034613,GO:…	-	ko:K14571	ko03008,map03008	-	-	-	ko00000,ko00001,ko03009
M_perniciosa_XP_002388270.1	221103.XP_007843792.1	4.88e-167	487.0	COG0465@1|root,KOG0734@2759|Eukaryota,38BJT@33154|Opisthokonta,3NUU2@4751|Fungi,3UXUH@5204|Basidiomycota,224N5@155619|Agaricomycetes,3W5F2@5338|Agaricales	4751|Fungi	O	Peptidase family M41	YME1	GO:0003674,GO:0003824,GO:0004176,GO:0005575,GO:0005622,GO:0005623,GO:0005737,GO:0005739,GO:0005740,GO:0005743,GO:0006457,GO:0006508,GO:0006515,GO:0006605,GO:0006626,GO:0006807,GO:0006810,GO:0006839,GO:0006886,GO:0006996,GO:0007005,GO:0008104,GO:0008150,GO:0008152,GO:0008233,GO:0008237,GO:0009056,GO:0009057,GO:0009987,GO:0010467,GO:0015031,GO:0015833,GO:0016020,GO:0016043,GO:0016462,GO:0016787,GO:…	-	ko:K08955	ko04139,map04139	-	-	-	ko00000,ko00001,ko01000,ko01002
M_perniciosa_XP_002388271.1	7918.ENSLOCP00000000418	5.71e-13	68.6	COG0465@1|root,KOG0734@2759|Eukaryota,38BJT@33154|Opisthokonta,3BDKJ@33208|Metazoa,3CX5P@33213|Bilateria,4809R@7711|Chordata,491DD@7742|Vertebrata,4A24S@7898|Actinopterygii	33208|Metazoa	O	ATP-dependent zinc metalloprotease	YME1L1	GO:0003674,GO:0003824,GO:0004176,GO:0005575,GO:0005622,GO:0005623,GO:0005634,GO:0005654,GO:0005737,GO:0005739,GO:0005740,GO:0005743,GO:0006508,GO:0006515,GO:0006807,GO:0006996,GO:0007005,GO:0008150,GO:0008152,GO:0008233,GO:0008237,GO:0008283,GO:0009056,GO:0009057,GO:0009987,GO:0010467,GO:0010941,GO:0016020,GO:0016043,GO:0016462,GO:0016485,GO:0016604,GO:0016787,GO:0016817,GO:0016818,GO:0016887,GO:…	-	ko:K08955	ko04139,map04139	-	-	-	ko00000,ko00001,ko01000,ko01002
M_perniciosa_XP_002390843.1	221103.XP_007848411.1	1.84e-217	622.0	COG0464@1|root,KOG0737@2759|Eukaryota,3980I@33154|Opisthokonta,3NWYM@4751|Fungi,3UYTP@5204|Basidiomycota,2275A@155619|Agaricomycetes,3W2ZN@5338|Agaricales	4751|Fungi	O	ATPase family associated with various cellular activities (AAA)	-	-	-	-	-	-	-	-	-
M_perniciosa_XP_002392006.1	221103.XP_007843880.1	2.54e-157	451.0	COG0554@1|root,KOG0729@2759|Eukaryota,38CT7@33154|Opisthokonta,3NVNZ@4751|Fungi,3UZF2@5204|Basidiomycota,226C0@155619|Agaricomycetes,3W48J@5338|Agaricales	4751|Fungi	O	ATPase family associated with various cellular activities (AAA)	RPT1	GO:0000166,GO:0000502,GO:0003674,GO:0003824,GO:0004175,GO:0005488,GO:0005515,GO:0005524,GO:0005575,GO:0005622,GO:0005623,GO:0005634,GO:0005737,GO:0005829,GO:0005838,GO:0006355,GO:0006357,GO:0006508,GO:0006511,GO:0006807,GO:0006950,GO:0007088,GO:0007346,GO:0008134,GO:0008144,GO:0008150,GO:0008152,GO:0008233,GO:0008540,GO:0009056,GO:0009057,GO:0009889,GO:0009891,GO:0009893,GO:0009894,GO:0009896,GO:…	-	ko:K03061	ko03050,ko05169,map03050,map05169	M00341	-	-	ko00000,ko00001,ko00002,ko03051
M_perniciosa_XP_002392389.1	221103.XP_007843669.1	6.66e-150	454.0	COG0464@1|root,KOG0737@2759|Eukaryota,3980I@33154|Opisthokonta,3NWYM@4751|Fungi,3UYTP@5204|Basidiomycota,2275A@155619|Agaricomycetes,3W2ZN@5338|Agaricales	4751|Fungi	O	ATPase family associated with various cellular activities (AAA)	-	-	-	-	-	-	-	-	-
M_perniciosa_XP_002392792.1	221103.XP_007845557.1	1.54e-169	496.0	COG0464@1|root,KOG0741@2759|Eukaryota,38CBE@33154|Opisthokonta,3NV43@4751|Fungi,3V07G@5204|Basidiomycota,225FD@155619|Agaricomycetes,3W59J@5338|Agaricales	4751|Fungi	O	ATPase family associated with various cellular activities (AAA)	SEC18	GO:0000045,GO:0000149,GO:0000166,GO:0003674,GO:0003824,GO:0005488,GO:0005515,GO:0005524,GO:0005543,GO:0005575,GO:0005622,GO:0005623,GO:0005737,GO:0005794,GO:0005829,GO:0005937,GO:0006810,GO:0006886,GO:0006888,GO:0006891,GO:0006892,GO:0006893,GO:0006906,GO:0006914,GO:0006996,GO:0007033,GO:0008104,GO:0008144,GO:0008150,GO:0008152,GO:0008289,GO:0009056,GO:0009987,GO:0012505,GO:0015031,GO:0015833,GO:…	3.6.4.6	ko:K06027	ko04138,ko04721,ko04727,ko04962,map04138,map04721,map04727,map04962	-	-	-	ko00000,ko00001,ko01000,ko04131
M_perniciosa_XP_002395336.1	221103.XP_007843880.1	1.26e-95	290.0	COG0554@1|root,KOG0729@2759|Eukaryota,38CT7@33154|Opisthokonta,3NVNZ@4751|Fungi,3UZF2@5204|Basidiomycota,226C0@155619|Agaricomycetes,3W48J@5338|Agaricales	4751|Fungi	O	ATPase family associated with various cellular activities (AAA)	RPT1	GO:0000166,GO:0000502,GO:0003674,GO:0003824,GO:0004175,GO:0005488,GO:0005515,GO:0005524,GO:0005575,GO:0005622,GO:0005623,GO:0005634,GO:0005737,GO:0005829,GO:0005838,GO:0006355,GO:0006357,GO:0006508,GO:0006511,GO:0006807,GO:0006950,GO:0007088,GO:0007346,GO:0008134,GO:0008144,GO:0008150,GO:0008152,GO:0008233,GO:0008540,GO:0009056,GO:0009057,GO:0009889,GO:0009891,GO:0009893,GO:0009894,GO:0009896,GO:…	-	ko:K03061	ko03050,ko05169,map03050,map05169	M00341	-	-	ko00000,ko00001,ko00002,ko03051
M_perniciosa_XP_002395765.1	221103.XP_007842700.1	1.91e-231	657.0	COG0465@1|root,KOG0731@2759|Eukaryota,38FRA@33154|Opisthokonta,3NV7Y@4751|Fungi,3UXV4@5204|Basidiomycota,226WX@155619|Agaricomycetes,3W51T@5338|Agaricales	4751|Fungi	O	Peptidase family M41	AFG3	GO:0000166,GO:0001302,GO:0002181,GO:0003674,GO:0003824,GO:0005488,GO:0005524,GO:0005575,GO:0005622,GO:0005623,GO:0005737,GO:0005739,GO:0005740,GO:0005743,GO:0005745,GO:0006412,GO:0006465,GO:0006508,GO:0006518,GO:0006605,GO:0006626,GO:0006807,GO:0006810,GO:0006839,GO:0006886,GO:0006996,GO:0007005,GO:0007568,GO:0007569,GO:0008104,GO:0008144,GO:0008150,GO:0008152,GO:0008233,GO:0008237,GO:0009058,GO:…	-	ko:K08956	-	-	-	-	ko00000,ko01000,ko01002,ko03110
M_perniciosa_XP_002396817.1	221103.XP_007843712.1	8.59e-135	390.0	COG1222@1|root,KOG0727@2759|Eukaryota,39J9B@33154|Opisthokonta,3NUMF@4751|Fungi,3UXU3@5204|Basidiomycota,225WG@155619|Agaricomycetes,3W4KJ@5338|Agaricales	4751|Fungi	O	Belongs to the AAA ATPase family	RPT3	GO:0000228,GO:0000502,GO:0000785,GO:0000790,GO:0003674,GO:0003824,GO:0005488,GO:0005515,GO:0005575,GO:0005622,GO:0005623,GO:0005634,GO:0005694,GO:0005737,GO:0005829,GO:0005838,GO:0006325,GO:0006355,GO:0006357,GO:0006508,GO:0006511,GO:0006807,GO:0006950,GO:0006996,GO:0007088,GO:0007346,GO:0008134,GO:0008150,GO:0008152,GO:0008540,GO:0009056,GO:0009057,GO:0009889,GO:0009891,GO:0009893,GO:0009894,GO:…	-	ko:K03063	ko03050,ko05169,map03050,map05169	M00341	-	-	ko00000,ko00001,ko00002,ko03051
M_perniciosa_XP_002396945.1	221103.XP_007844964.1	2.73e-128	377.0	COG1222@1|root,KOG0652@2759|Eukaryota,38BDY@33154|Opisthokonta,3NV1G@4751|Fungi,3UZ0Z@5204|Basidiomycota,2288Z@155619|Agaricomycetes,3W69W@5338|Agaricales	4751|Fungi	O	Belongs to the AAA ATPase family	RPT5	GO:0000166,GO:0000502,GO:0003674,GO:0003824,GO:0005488,GO:0005515,GO:0005524,GO:0005575,GO:0005622,GO:0005623,GO:0005634,GO:0005737,GO:0005829,GO:0005838,GO:0006355,GO:0006357,GO:0006508,GO:0006511,GO:0006807,GO:0006950,GO:0007088,GO:0007346,GO:0008134,GO:0008144,GO:0008150,GO:0008152,GO:0008540,GO:0009056,GO:0009057,GO:0009889,GO:0009891,GO:0009893,GO:0009894,GO:0009896,GO:0009987,GO:0010033,GO:…	-	ko:K03065	ko03050,ko05169,map03050,map05169	M00341	-	-	ko00000,ko00001,ko00002,ko03051
M_perniciosa_XP_002397573.1	221103.XP_007850583.1	6.12e-125	379.0	COG0464@1|root,KOG0730@2759|Eukaryota,38BWW@33154|Opisthokonta,3NWIH@4751|Fungi,3UYI7@5204|Basidiomycota,226HN@155619|Agaricomycetes,3W33E@5338|Agaricales	4751|Fungi	O	Belongs to the AAA ATPase family	CDC48	GO:0000070,GO:0000151,GO:0000153,GO:0000226,GO:0000228,GO:0000278,GO:0000280,GO:0000785,GO:0000790,GO:0000819,GO:0000835,GO:0000836,GO:0000837,GO:0000839,GO:0003674,GO:0003824,GO:0005488,GO:0005515,GO:0005575,GO:0005622,GO:0005623,GO:0005634,GO:0005694,GO:0005737,GO:0005739,GO:0005740,GO:0005741,GO:0005783,GO:0005789,GO:0005819,GO:0005829,GO:0005856,GO:0005937,GO:0006139,GO:0006355,GO:0006357,GO:…	-	ko:K13525	ko04141,ko05134,map04141,map05134	M00400,M00403	-	-	ko00000,ko00001,ko00002,ko03019,ko04131,ko04147
M_perniciosa_XP_002397785.1	221103.XP_007857223.1	1.45e-110	340.0	COG0464@1|root,KOG0733@2759|Eukaryota,38CEF@33154|Opisthokonta,3NXC3@4751|Fungi,3UY3F@5204|Basidiomycota,224Q6@155619|Agaricomycetes,3W3Y6@5338|Agaricales	4751|Fungi	O	Holliday junction DNA helicase ruvB N-terminus	RIX7	GO:0000054,GO:0000055,GO:0003674,GO:0003824,GO:0005575,GO:0005622,GO:0005623,GO:0005634,GO:0005730,GO:0006403,GO:0006405,GO:0006611,GO:0006810,GO:0006886,GO:0006913,GO:0008104,GO:0008150,GO:0015031,GO:0015833,GO:0015931,GO:0016462,GO:0016787,GO:0016817,GO:0016818,GO:0016887,GO:0017111,GO:0022613,GO:0030684,GO:0030687,GO:0031503,GO:0031974,GO:0031981,GO:0032991,GO:0033036,GO:0033750,GO:0034613,GO:…	-	ko:K14571	ko03008,map03008	-	-	-	ko00000,ko00001,ko03009
M_perniciosa_XP_002398922.1	984962.XP_009541848.1	2.03e-40	147.0	COG0464@1|root,KOG0737@2759|Eukaryota,3980I@33154|Opisthokonta,3NWYM@4751|Fungi,3UYTP@5204|Basidiomycota,2275A@155619|Agaricomycetes,3H1PE@355688|Agaricomycetes incertae sedis	4751|Fungi	O	AAA-domain-containing protein	-	-	-	-	-	-	-	-	-
OYM_lcl|AP006628.2_prot_BAD04202.1_117	262768.PAM_117	1.85e-282	773.0	COG0464@1|root,COG0464@2|Bacteria	2|Bacteria	O	ATPase activity	-	-	-	ko:K13527	ko03050,map03050	M00342	-	-	ko00000,ko00001,ko00002,ko03051
OYM_lcl|AP006628.2_prot_BAD04215.1_130	262768.PAM_130	0.0	1296.0	COG0465@1|root,COG0465@2|Bacteria,3WSUZ@544448|Tenericutes	544448|Tenericutes	O	Acts as a processive, ATP-dependent zinc metallopeptidase for both cytoplasmic and membrane proteins. Plays a role in the quality control of integral membrane proteins	ftsH	-	-	ko:K03798	-	M00742	-	-	ko00000,ko00002,ko01000,ko01002,ko03110
OYM_lcl|AP006628.2_prot_BAD04319.1_234	262768.PAM_234	1.68e-154	434.0	COG0465@1|root,COG0465@2|Bacteria,3WSUZ@544448|Tenericutes	544448|Tenericutes	O	Acts as a processive, ATP-dependent zinc metallopeptidase for both cytoplasmic and membrane proteins. Plays a role in the quality control of integral membrane proteins	ftsH	-	-	ko:K03798	-	M00742	-	-	ko00000,ko00002,ko01000,ko01002,ko03110
OYM_lcl|AP006628.2_prot_BAD04392.1_307	262768.PAM_307	6.36e-295	806.0	COG0465@1|root,COG0465@2|Bacteria,3WSUZ@544448|Tenericutes	544448|Tenericutes	O	Acts as a processive, ATP-dependent zinc metallopeptidase for both cytoplasmic and membrane proteins. Plays a role in the quality control of integral membrane proteins	ftsH	-	-	ko:K03798	-	M00742	-	-	ko00000,ko00002,ko01000,ko01002,ko03110
OYM_lcl|AP006628.2_prot_BAD04565.1_477	262768.PAM_480	1.56e-254	697.0	COG0464@1|root,COG0464@2|Bacteria	2|Bacteria	O	ATPase activity	-	-	-	ko:K10954	ko05110,map05110	-	-	-	ko00000,ko00001,ko02042
OYM_lcl|AP006628.2_prot_BAD04646.1_559	262768.PAM_561	4.77e-250	688.0	COG0465@1|root,COG0465@2|Bacteria,3WSUZ@544448|Tenericutes	544448|Tenericutes	O	Acts as a processive, ATP-dependent zinc metallopeptidase for both cytoplasmic and membrane proteins. Plays a role in the quality control of integral membrane proteins	-	-	-	-	-	-	-	-	-
OYM_lcl|AP006628.2_prot_BAD04743.1_656	262768.PAM_658	0.0	1172.0	COG0465@1|root,COG0465@2|Bacteria,3WSUZ@544448|Tenericutes	544448|Tenericutes	O	Acts as a processive, ATP-dependent zinc metallopeptidase for both cytoplasmic and membrane proteins. Plays a role in the quality control of integral membrane proteins	-	-	-	-	-	-	-	-	-
OYM_lcl|AP006628.2_prot_BAD04798.1_711	262768.PAM_713	2.92e-257	706.0	COG0465@1|root,COG0465@2|Bacteria,3WSUZ@544448|Tenericutes	544448|Tenericutes	O	Acts as a processive, ATP-dependent zinc metallopeptidase for both cytoplasmic and membrane proteins. Plays a role in the quality control of integral membrane proteins	ftsH	-	-	ko:K03798	-	M00742	-	-	ko00000,ko00002,ko01000,ko01002,ko03110
PWBP_lcl|CP066882.1_prot_QYC31044.1_26	262768.PAM_234	2.59e-87	261.0	COG0465@1|root,COG0465@2|Bacteria,3WSUZ@544448|Tenericutes	544448|Tenericutes	O	Acts as a processive, ATP-dependent zinc metallopeptidase for both cytoplasmic and membrane proteins. Plays a role in the quality control of integral membrane proteins	ftsH	-	-	ko:K03798	-	M00742	-	-	ko00000,ko00002,ko01000,ko01002,ko03110
PWBP_lcl|CP066882.1_prot_QYC31113.1_102	262768.PAM_307	4.58e-288	788.0	COG0465@1|root,COG0465@2|Bacteria,3WSUZ@544448|Tenericutes	544448|Tenericutes	O	Acts as a processive, ATP-dependent zinc metallopeptidase for both cytoplasmic and membrane proteins. Plays a role in the quality control of integral membrane proteins	ftsH	-	-	ko:K03798	-	M00742	-	-	ko00000,ko00002,ko01000,ko01002,ko03110
PWBP_lcl|CP066882.1_prot_QYC31199.1_213	322098.AYWB_213	5.03e-153	442.0	COG0465@1|root,COG0465@2|Bacteria	2|Bacteria	O	Acts as a processive, ATP-dependent zinc metallopeptidase for both cytoplasmic and membrane proteins. Plays a role in the quality control of integral membrane proteins	-	-	-	-	-	-	-	-	-
PWBP_lcl|CP066882.1_prot_QYC31336.1_379	262768.PAM_658	0.0	1137.0	COG0465@1|root,COG0465@2|Bacteria,3WSUZ@544448|Tenericutes	544448|Tenericutes	O	Acts as a processive, ATP-dependent zinc metallopeptidase for both cytoplasmic and membrane proteins. Plays a role in the quality control of integral membrane proteins	-	-	-	-	-	-	-	-	-
PWBP_lcl|CP066882.1_prot_424	262768.PAM_713	2.5e-107	318.0	COG0465@1|root,COG0465@2|Bacteria,3WSUZ@544448|Tenericutes	544448|Tenericutes	O	Acts as a processive, ATP-dependent zinc metallopeptidase for both cytoplasmic and membrane proteins. Plays a role in the quality control of integral membrane proteins	ftsH	-	-	ko:K03798	-	M00742	-	-	ko00000,ko00002,ko01000,ko01002,ko03110
PWBP_lcl|CP066882.1_prot_434	262768.PAM_713	1.83e-119	350.0	COG0465@1|root,COG0465@2|Bacteria,3WSUZ@544448|Tenericutes	544448|Tenericutes	O	Acts as a processive, ATP-dependent zinc metallopeptidase for both cytoplasmic and membrane proteins. Plays a role in the quality control of integral membrane proteins	ftsH	-	-	ko:K03798	-	M00742	-	-	ko00000,ko00002,ko01000,ko01002,ko03110
PWBP_lcl|CP066882.1_prot_509	262768.PAM_561	9.75e-166	475.0	COG0465@1|root,COG0465@2|Bacteria,3WSUZ@544448|Tenericutes	544448|Tenericutes	O	Acts as a processive, ATP-dependent zinc metallopeptidase for both cytoplasmic and membrane proteins. Plays a role in the quality control of integral membrane proteins	-	-	-	-	-	-	-	-	-
PWBP_lcl|CP066882.1_prot_591	322098.AYWB_213	9.9e-25	110.0	COG0465@1|root,COG0465@2|Bacteria	2|Bacteria	O	Acts as a processive, ATP-dependent zinc metallopeptidase for both cytoplasmic and membrane proteins. Plays a role in the quality control of integral membrane proteins	-	-	-	-	-	-	-	-	-
PWBP_lcl|CP066882.1_prot_QYC30823.1_654	322098.AYWB_213	2.32e-152	441.0	COG0465@1|root,COG0465@2|Bacteria	2|Bacteria	O	Acts as a processive, ATP-dependent zinc metallopeptidase for both cytoplasmic and membrane proteins. Plays a role in the quality control of integral membrane proteins	-	-	-	-	-	-	-	-	-
PWBP_lcl|CP066882.1_prot_QYC30919.1_785	262768.PAM_117	3.72e-207	585.0	COG0464@1|root,COG0464@2|Bacteria	2|Bacteria	O	ATPase activity	-	-	-	ko:K13527	ko03050,map03050	M00342	-	-	ko00000,ko00001,ko00002,ko03051
PWBP_lcl|CP066882.1_prot_QYC30931.1_797	262768.PAM_130	0.0	1262.0	COG0465@1|root,COG0465@2|Bacteria,3WSUZ@544448|Tenericutes	544448|Tenericutes	O	Acts as a processive, ATP-dependent zinc metallopeptidase for both cytoplasmic and membrane proteins. Plays a role in the quality control of integral membrane proteins	ftsH	-	-	ko:K03798	-	M00742	-	-	ko00000,ko00002,ko01000,ko01002,ko03110
WBDP_WP_024563340.1	321961.AVAO01000001_gene462	0.0	1314.0	COG0465@1|root,COG0465@2|Bacteria,3WSUZ@544448|Tenericutes	544448|Tenericutes	O	Acts as a processive, ATP-dependent zinc metallopeptidase for both cytoplasmic and membrane proteins. Plays a role in the quality control of integral membrane proteins	ftsH	-	-	ko:K03798	-	M00742	-	-	ko00000,ko00002,ko01000,ko01002,ko03110
WBDP_WP_024563433.1	321961.AVAO01000002_gene48	0.0	1141.0	COG0465@1|root,COG0465@2|Bacteria,3WSUZ@544448|Tenericutes	544448|Tenericutes	O	Acts as a processive, ATP-dependent zinc metallopeptidase for both cytoplasmic and membrane proteins. Plays a role in the quality control of integral membrane proteins	-	-	-	-	-	-	-	-	-
WBDP_WP_024563582.1	322098.AYWB_414	3.78e-273	750.0	COG0465@1|root,COG0465@2|Bacteria,3WSUZ@544448|Tenericutes	544448|Tenericutes	O	Acts as a processive, ATP-dependent zinc metallopeptidase for both cytoplasmic and membrane proteins. Plays a role in the quality control of integral membrane proteins	ftsH	-	-	ko:K03798	-	M00742	-	-	ko00000,ko00002,ko01000,ko01002,ko03110
peanut_WP_004994810.1	1163385.PNWB_v1c1510	2.98e-269	738.0	COG0465@1|root,COG0465@2|Bacteria	2|Bacteria	O	Acts as a processive, ATP-dependent zinc metallopeptidase for both cytoplasmic and membrane proteins. Plays a role in the quality control of integral membrane proteins	-	-	-	-	-	-	-	-	-
peanut_WP_004994986.1	1163385.PNWB_v1c2380	0.0	2422.0	COG0465@1|root,COG0465@2|Bacteria,3WSUZ@544448|Tenericutes	544448|Tenericutes	O	Acts as a processive, ATP-dependent zinc metallopeptidase for both cytoplasmic and membrane proteins. Plays a role in the quality control of integral membrane proteins	-	-	-	-	-	-	-	-	-
peanut_WP_158637924.1	1163385.PNWB_v1c1990	0.0	1258.0	COG0465@1|root,COG0465@2|Bacteria,3WSUZ@544448|Tenericutes	544448|Tenericutes	O	Acts as a processive, ATP-dependent zinc metallopeptidase for both cytoplasmic and membrane proteins. Plays a role in the quality control of integral membrane proteins	ftsH	-	-	ko:K03798	-	M00742	-	-	ko00000,ko00002,ko01000,ko01002,ko03110
AP_WP_012504370.1	37692.ATP_00221	0.0	1618.0	COG0474@1|root,COG0474@2|Bacteria,3WSUP@544448|Tenericutes	544448|Tenericutes	P	P-type ATPase	ctp	GO:0005575,GO:0005623,GO:0005886,GO:0016020,GO:0044464,GO:0071944	3.6.3.8	ko:K01537	-	-	-	-	ko00000,ko01000
AP_WP_012504371.1	37692.ATP_00222	0.0	1757.0	COG0474@1|root,COG0474@2|Bacteria,3WSUP@544448|Tenericutes	544448|Tenericutes	P	P-type ATPase	-	-	-	-	-	-	-	-	-
AYWB_lcl|NC_007716.1_prot_WP_011412302.1_18	322098.AYWB_018	0.0	1776.0	COG0474@1|root,COG0474@2|Bacteria,3WSUP@544448|Tenericutes	544448|Tenericutes	P	P-type ATPase	-	-	-	-	-	-	-	-	-
AYWB_lcl|NC_007716.1_prot_WP_041639895.1_506	322098.AYWB_533	0.0	1734.0	COG0474@1|root,COG0474@2|Bacteria,3WSUP@544448|Tenericutes	544448|Tenericutes	P	P-type ATPase	ctp	GO:0005575,GO:0005623,GO:0005886,GO:0016020,GO:0044464,GO:0071944	3.6.3.8	ko:K01537	-	-	-	-	ko00000,ko01000
A_take_rna-Ata02929.1	5111.M1VTU3	0.0	1578.0	COG0474@1|root,KOG0202@2759|Eukaryota,38FIJ@33154|Opisthokonta,3NU1M@4751|Fungi,3QKIU@4890|Ascomycota,21705@147550|Sordariomycetes,3TE01@5125|Hypocreales,3G22W@34397|Clavicipitaceae	4751|Fungi	P	Belongs to the cation transport ATPase (P-type) (TC 3.A.3) family	-	-	3.6.3.7	ko:K01536	-	-	-	-	ko00000,ko01000
A_take_rna-Ata03126.3	5111.M1WA33	0.0	1472.0	COG0474@1|root,KOG0203@2759|Eukaryota,38BIP@33154|Opisthokonta,3NUZM@4751|Fungi,3QKSB@4890|Ascomycota,2172M@147550|Sordariomycetes,3THNU@5125|Hypocreales,3FZP5@34397|Clavicipitaceae	4751|Fungi	P	Belongs to the cation transport ATPase (P-type) (TC 3.A.3) family	-	-	3.6.3.10,3.6.3.9	ko:K01539,ko:K01541	ko00190,ko04022,ko04024,ko04260,ko04261,ko04911,ko04918,ko04919,ko04925,ko04960,ko04961,ko04964,ko04970,ko04971,ko04972,ko04973,ko04974,ko04976,ko04978,map00190,map04022,map04024,map04260,map04261,map04911,map04918,map04919,map04925,map04960,map04961,map04964,map04970,map04971,map04972,map04973,map04974,map04976,map04978	-	-	-	ko00000,ko00001,ko01000,ko04147
A_take_rna-Ata03126.4	5111.M1WA33	0.0	1472.0	COG0474@1|root,KOG0203@2759|Eukaryota,38BIP@33154|Opisthokonta,3NUZM@4751|Fungi,3QKSB@4890|Ascomycota,2172M@147550|Sordariomycetes,3THNU@5125|Hypocreales,3FZP5@34397|Clavicipitaceae	4751|Fungi	P	Belongs to the cation transport ATPase (P-type) (TC 3.A.3) family	-	-	3.6.3.10,3.6.3.9	ko:K01539,ko:K01541	ko00190,ko04022,ko04024,ko04260,ko04261,ko04911,ko04918,ko04919,ko04925,ko04960,ko04961,ko04964,ko04970,ko04971,ko04972,ko04973,ko04974,ko04976,ko04978,map00190,map04022,map04024,map04260,map04261,map04911,map04918,map04919,map04925,map04960,map04961,map04964,map04970,map04971,map04972,map04973,map04974,map04976,map04978	-	-	-	ko00000,ko00001,ko01000,ko04147
A_take_rna-Ata03126.1	5111.M1WA33	0.0	1791.0	COG0474@1|root,KOG0203@2759|Eukaryota,38BIP@33154|Opisthokonta,3NUZM@4751|Fungi,3QKSB@4890|Ascomycota,2172M@147550|Sordariomycetes,3THNU@5125|Hypocreales,3FZP5@34397|Clavicipitaceae	4751|Fungi	P	Belongs to the cation transport ATPase (P-type) (TC 3.A.3) family	-	-	3.6.3.10,3.6.3.9	ko:K01539,ko:K01541	ko00190,ko04022,ko04024,ko04260,ko04261,ko04911,ko04918,ko04919,ko04925,ko04960,ko04961,ko04964,ko04970,ko04971,ko04972,ko04973,ko04974,ko04976,ko04978,map00190,map04022,map04024,map04260,map04261,map04911,map04918,map04919,map04925,map04960,map04961,map04964,map04970,map04971,map04972,map04973,map04974,map04976,map04978	-	-	-	ko00000,ko00001,ko01000,ko04147
A_take_rna-Ata03126.2	5111.M1WA33	0.0	1791.0	COG0474@1|root,KOG0203@2759|Eukaryota,38BIP@33154|Opisthokonta,3NUZM@4751|Fungi,3QKSB@4890|Ascomycota,2172M@147550|Sordariomycetes,3THNU@5125|Hypocreales,3FZP5@34397|Clavicipitaceae	4751|Fungi	P	Belongs to the cation transport ATPase (P-type) (TC 3.A.3) family	-	-	3.6.3.10,3.6.3.9	ko:K01539,ko:K01541	ko00190,ko04022,ko04024,ko04260,ko04261,ko04911,ko04918,ko04919,ko04925,ko04960,ko04961,ko04964,ko04970,ko04971,ko04972,ko04973,ko04974,ko04976,ko04978,map00190,map04022,map04024,map04260,map04261,map04911,map04918,map04919,map04925,map04960,map04961,map04964,map04970,map04971,map04972,map04973,map04974,map04976,map04978	-	-	-	ko00000,ko00001,ko01000,ko04147
A_take_rna-Ata03880.1	5111.M1W3Y8	0.0	1706.0	COG0474@1|root,KOG0202@2759|Eukaryota,38FIJ@33154|Opisthokonta,3NU1M@4751|Fungi,3QMM2@4890|Ascomycota,217KB@147550|Sordariomycetes,3TG05@5125|Hypocreales,3FZPB@34397|Clavicipitaceae	4751|Fungi	P	Belongs to the cation transport ATPase (P-type) (TC 3.A.3) family	cta3	GO:0000322,GO:0000323,GO:0000324,GO:0003674,GO:0003824,GO:0005215,GO:0005388,GO:0005575,GO:0005622,GO:0005623,GO:0005737,GO:0005773,GO:0005886,GO:0006810,GO:0006811,GO:0006812,GO:0006813,GO:0006816,GO:0006873,GO:0006874,GO:0006875,GO:0008150,GO:0008324,GO:0008556,GO:0009987,GO:0015075,GO:0015077,GO:0015079,GO:0015085,GO:0015318,GO:0015399,GO:0015405,GO:0015662,GO:0015672,GO:0016020,GO:0016462,GO:…	3.6.3.7	ko:K01536	-	-	-	-	ko00000,ko01000
A_take_rna-Ata05040.1	5111.M1VYK3	0.0	2172.0	COG0474@1|root,KOG0204@2759|Eukaryota,38BS0@33154|Opisthokonta,3NX5D@4751|Fungi,3QJD1@4890|Ascomycota,211HH@147550|Sordariomycetes,3TDD1@5125|Hypocreales,3G1UM@34397|Clavicipitaceae	4751|Fungi	P	This magnesium-dependent enzyme catalyzes the hydrolysis of ATP coupled with the transport of calcium	PMC1	GO:0000166,GO:0000322,GO:0000323,GO:0000324,GO:0000329,GO:0003674,GO:0003824,GO:0005215,GO:0005388,GO:0005488,GO:0005509,GO:0005524,GO:0005575,GO:0005622,GO:0005623,GO:0005737,GO:0005773,GO:0005774,GO:0005886,GO:0005887,GO:0006810,GO:0006811,GO:0006812,GO:0006816,GO:0006873,GO:0006874,GO:0006875,GO:0008144,GO:0008150,GO:0008324,GO:0009987,GO:0015075,GO:0015085,GO:0015318,GO:0015399,GO:0015405,GO:…	3.6.3.8	ko:K01537	-	-	-	-	ko00000,ko01000
A_take_rna-Ata05228.1	5111.M1W162	0.0	1788.0	COG0474@1|root,KOG0202@2759|Eukaryota,38B7J@33154|Opisthokonta,3NWN1@4751|Fungi,3QJW5@4890|Ascomycota,2166S@147550|Sordariomycetes,3THUZ@5125|Hypocreales,3G26U@34397|Clavicipitaceae	4751|Fungi	P	This magnesium-dependent enzyme catalyzes the hydrolysis of ATP coupled with the transport of calcium	-	-	3.6.3.8	ko:K05853	ko04020,ko04022,ko04972,ko05010,map04020,map04022,map04972,map05010	-	-	-	ko00000,ko00001,ko01000
A_take_rna-Ata05228.2	5111.M1W162	0.0	1749.0	COG0474@1|root,KOG0202@2759|Eukaryota,38B7J@33154|Opisthokonta,3NWN1@4751|Fungi,3QJW5@4890|Ascomycota,2166S@147550|Sordariomycetes,3THUZ@5125|Hypocreales,3G26U@34397|Clavicipitaceae	4751|Fungi	P	This magnesium-dependent enzyme catalyzes the hydrolysis of ATP coupled with the transport of calcium	-	-	3.6.3.8	ko:K05853	ko04020,ko04022,ko04972,ko05010,map04020,map04022,map04972,map05010	-	-	-	ko00000,ko00001,ko01000
A_take_rna-Ata05251.1	92637.XP_007809321.1	0.0	2534.0	COG0474@1|root,KOG0412@1|root,KOG0202@2759|Eukaryota,KOG0412@2759|Eukaryota,38B7J@33154|Opisthokonta,3NUDF@4751|Fungi,3QNXC@4890|Ascomycota,2115P@147550|Sordariomycetes,3THRD@5125|Hypocreales,3G0FE@34397|Clavicipitaceae	4751|Fungi	P	Belongs to the cation transport ATPase (P-type) (TC 3.A.3) family	PMR1	GO:0000041,GO:0000139,GO:0003674,GO:0003824,GO:0005215,GO:0005384,GO:0005388,GO:0005488,GO:0005509,GO:0005575,GO:0005622,GO:0005623,GO:0005737,GO:0005783,GO:0005789,GO:0005794,GO:0005886,GO:0006810,GO:0006811,GO:0006812,GO:0006816,GO:0006828,GO:0006873,GO:0006874,GO:0006875,GO:0006914,GO:0007204,GO:0008150,GO:0008152,GO:0008324,GO:0009056,GO:0009987,GO:0012505,GO:0015075,GO:0015085,GO:0015318,GO:…	3.6.3.8	ko:K01537,ko:K20291	-	-	-	-	ko00000,ko01000,ko04131
A_take_rna-Ata07086.1	5111.M1WEL8	0.0	1899.0	COG0474@1|root,KOG0203@2759|Eukaryota,38BIP@33154|Opisthokonta,3NUZM@4751|Fungi,3QJCQ@4890|Ascomycota,216GW@147550|Sordariomycetes,3TE9J@5125|Hypocreales,3FZVU@34397|Clavicipitaceae	4751|Fungi	P	Belongs to the cation transport ATPase (P-type) (TC 3.A.3) family	-	-	3.6.3.9	ko:K01539	ko04022,ko04024,ko04260,ko04261,ko04911,ko04918,ko04919,ko04925,ko04960,ko04961,ko04964,ko04970,ko04971,ko04972,ko04973,ko04974,ko04976,ko04978,map04022,map04024,map04260,map04261,map04911,map04918,map04919,map04925,map04960,map04961,map04964,map04970,map04971,map04972,map04973,map04974,map04976,map04978	-	-	-	ko00000,ko00001,ko01000,ko04147
CTWB_WP_203552125.1	262768.PAM_030	0.0	1376.0	COG0474@1|root,COG0474@2|Bacteria,3WSUP@544448|Tenericutes	544448|Tenericutes	P	P-type ATPase	-	-	-	-	-	-	-	-	-
CTWB_WP_203552421.1	262768.PAM_186	0.0	1014.0	COG0474@1|root,COG0474@2|Bacteria,3WSUP@544448|Tenericutes	544448|Tenericutes	P	P-type ATPase	ctp	GO:0005575,GO:0005623,GO:0005886,GO:0016020,GO:0044464,GO:0071944	3.6.3.8	ko:K01537	-	-	-	-	ko00000,ko01000
EPWBP_lcl|CP040925.1_prot_QLL36700.1_64	1163385.PNWB_v1c2630	0.0	1737.0	COG0474@1|root,COG0474@2|Bacteria,3WSUP@544448|Tenericutes	544448|Tenericutes	P	P-type ATPase	ctp	GO:0005575,GO:0005623,GO:0005886,GO:0016020,GO:0044464,GO:0071944	3.6.3.8	ko:K01537	-	-	-	-	ko00000,ko01000
EPWBP_lcl|CP040925.1_prot_QLL37038.1_402	1163385.PNWB_v1c4120	0.0	1782.0	COG0474@1|root,COG0474@2|Bacteria,3WSUP@544448|Tenericutes	544448|Tenericutes	P	P-type ATPase	-	-	-	-	-	-	-	-	-
F_mangiferae_XP_041675985.1	5127.CCT62028	0.0	1910.0	COG0474@1|root,KOG0202@2759|Eukaryota,38B7J@33154|Opisthokonta,3NWN1@4751|Fungi,3QJW5@4890|Ascomycota,2166S@147550|Sordariomycetes,3THUZ@5125|Hypocreales,1FN4F@110618|Nectriaceae	4751|Fungi	P	This magnesium-dependent enzyme catalyzes the hydrolysis of ATP coupled with the transport of calcium	-	-	3.6.3.8	ko:K05853	ko04020,ko04022,ko04972,ko05010,map04020,map04022,map04972,map05010	-	-	-	ko00000,ko00001,ko01000
F_mangiferae_XP_041676060.1	5127.CCT62093	0.0	2237.0	COG0474@1|root,KOG0204@2759|Eukaryota,38BS0@33154|Opisthokonta,3NX5D@4751|Fungi,3QJD1@4890|Ascomycota,21680@147550|Sordariomycetes,3TSNK@5125|Hypocreales,1FRTQ@110618|Nectriaceae	4751|Fungi	P	This magnesium-dependent enzyme catalyzes the hydrolysis of ATP coupled with the transport of calcium	PMC1	GO:0000166,GO:0000322,GO:0000323,GO:0000324,GO:0000329,GO:0003674,GO:0003824,GO:0005215,GO:0005388,GO:0005488,GO:0005509,GO:0005524,GO:0005575,GO:0005622,GO:0005623,GO:0005737,GO:0005773,GO:0005774,GO:0005886,GO:0005887,GO:0006810,GO:0006811,GO:0006812,GO:0006816,GO:0006873,GO:0006874,GO:0006875,GO:0008144,GO:0008150,GO:0008324,GO:0009987,GO:0015075,GO:0015085,GO:0015318,GO:0015399,GO:0015405,GO:…	3.6.3.8	ko:K01537	-	-	-	-	ko00000,ko01000
F_mangiferae_XP_041676408.1	5127.CCT62425	0.0	2071.0	COG0474@1|root,KOG0202@2759|Eukaryota,38B7J@33154|Opisthokonta,3NUDF@4751|Fungi,3QNXC@4890|Ascomycota,2115P@147550|Sordariomycetes,3THRD@5125|Hypocreales,1FRSU@110618|Nectriaceae	4751|Fungi	P	Belongs to the cation transport ATPase (P-type) (TC 3.A.3) family	PMR1	GO:0000041,GO:0000139,GO:0003674,GO:0003824,GO:0005215,GO:0005384,GO:0005388,GO:0005488,GO:0005509,GO:0005575,GO:0005622,GO:0005623,GO:0005737,GO:0005783,GO:0005789,GO:0005794,GO:0005886,GO:0006810,GO:0006811,GO:0006812,GO:0006816,GO:0006828,GO:0006873,GO:0006874,GO:0006875,GO:0006914,GO:0007204,GO:0008150,GO:0008152,GO:0008324,GO:0009056,GO:0009987,GO:0012505,GO:0015075,GO:0015085,GO:0015318,GO:…	3.6.3.8	ko:K01537,ko:K20291	-	-	-	-	ko00000,ko01000,ko04131
F_mangiferae_XP_041681060.1	5127.CCT70717	0.0	2019.0	COG0474@1|root,KOG0204@2759|Eukaryota,38BS0@33154|Opisthokonta,3NX5D@4751|Fungi,3QJD1@4890|Ascomycota,2126V@147550|Sordariomycetes,3TJX2@5125|Hypocreales,1FTDH@110618|Nectriaceae	4751|Fungi	P	This magnesium-dependent enzyme catalyzes the hydrolysis of ATP coupled with the transport of calcium	PMC1	GO:0000166,GO:0000322,GO:0000323,GO:0000324,GO:0000329,GO:0003674,GO:0003824,GO:0005215,GO:0005388,GO:0005488,GO:0005509,GO:0005524,GO:0005575,GO:0005622,GO:0005623,GO:0005737,GO:0005773,GO:0005774,GO:0005886,GO:0005887,GO:0006810,GO:0006811,GO:0006812,GO:0006816,GO:0006873,GO:0006874,GO:0006875,GO:0008144,GO:0008150,GO:0008324,GO:0009987,GO:0015075,GO:0015085,GO:0015318,GO:0015399,GO:0015405,GO:…	3.6.3.8	ko:K01537	-	-	-	-	ko00000,ko01000
F_mangiferae_XP_041682013.1	5127.CCT73499	0.0	2183.0	COG0474@1|root,KOG0202@2759|Eukaryota,38FIJ@33154|Opisthokonta,3NU1M@4751|Fungi,3QMM2@4890|Ascomycota,217KB@147550|Sordariomycetes,3TG05@5125|Hypocreales,1FQZC@110618|Nectriaceae	4751|Fungi	P	Belongs to the cation transport ATPase (P-type) (TC 3.A.3) family	cta3	GO:0000322,GO:0000323,GO:0000324,GO:0003674,GO:0003824,GO:0005215,GO:0005388,GO:0005575,GO:0005622,GO:0005623,GO:0005737,GO:0005773,GO:0005886,GO:0006810,GO:0006811,GO:0006812,GO:0006813,GO:0006816,GO:0006873,GO:0006874,GO:0006875,GO:0008150,GO:0008324,GO:0008556,GO:0009987,GO:0015075,GO:0015077,GO:0015079,GO:0015085,GO:0015318,GO:0015399,GO:0015405,GO:0015662,GO:0015672,GO:0016020,GO:0016462,GO:…	3.6.3.7	ko:K01536	-	-	-	-	ko00000,ko01000
F_mangiferae_XP_041682292.1	5127.CCT64399	0.0	2568.0	COG0474@1|root,KOG0204@2759|Eukaryota,38BS0@33154|Opisthokonta,3NX5D@4751|Fungi,3QJD1@4890|Ascomycota,211HH@147550|Sordariomycetes,3TDD1@5125|Hypocreales,1FN3X@110618|Nectriaceae	4751|Fungi	P	This magnesium-dependent enzyme catalyzes the hydrolysis of ATP coupled with the transport of calcium	PMC1	GO:0000166,GO:0000322,GO:0000323,GO:0000324,GO:0000329,GO:0003674,GO:0003824,GO:0005215,GO:0005388,GO:0005488,GO:0005509,GO:0005524,GO:0005575,GO:0005622,GO:0005623,GO:0005737,GO:0005773,GO:0005774,GO:0005886,GO:0005887,GO:0006810,GO:0006811,GO:0006812,GO:0006816,GO:0006873,GO:0006874,GO:0006875,GO:0008144,GO:0008150,GO:0008324,GO:0009987,GO:0015075,GO:0015085,GO:0015318,GO:0015399,GO:0015405,GO:…	3.6.3.8	ko:K01537	-	-	-	-	ko00000,ko01000
F_mangiferae_XP_041682817.1	5127.CCT64892	0.0	2106.0	COG0474@1|root,KOG0202@2759|Eukaryota,38FIJ@33154|Opisthokonta,3NU1M@4751|Fungi,3QMM2@4890|Ascomycota,2126B@147550|Sordariomycetes,3TDI5@5125|Hypocreales,1FU4I@110618|Nectriaceae	4751|Fungi	P	Belongs to the cation transport ATPase (P-type) (TC 3.A.3) family	ENA2	GO:0000322,GO:0000323,GO:0000324,GO:0003674,GO:0003824,GO:0005215,GO:0005388,GO:0005575,GO:0005622,GO:0005623,GO:0005737,GO:0005739,GO:0005773,GO:0005886,GO:0006810,GO:0006811,GO:0006812,GO:0006813,GO:0006814,GO:0006816,GO:0006873,GO:0006874,GO:0006875,GO:0006950,GO:0006970,GO:0006972,GO:0007154,GO:0008150,GO:0008324,GO:0008554,GO:0008556,GO:0009267,GO:0009268,GO:0009605,GO:0009628,GO:0009651,GO:…	3.6.3.7	ko:K01536	-	-	-	-	ko00000,ko01000
F_mangiferae_XP_041685019.1	5127.CCT73321	0.0	2120.0	COG0474@1|root,KOG0203@2759|Eukaryota,38BIP@33154|Opisthokonta,3NUZM@4751|Fungi,3QJCQ@4890|Ascomycota,216GW@147550|Sordariomycetes,3TE9J@5125|Hypocreales,1FMBW@110618|Nectriaceae	4751|Fungi	P	Belongs to the cation transport ATPase (P-type) (TC 3.A.3) family	-	-	3.6.3.9	ko:K01539	ko04022,ko04024,ko04260,ko04261,ko04911,ko04918,ko04919,ko04925,ko04960,ko04961,ko04964,ko04970,ko04971,ko04972,ko04973,ko04974,ko04976,ko04978,map04022,map04024,map04260,map04261,map04911,map04918,map04919,map04925,map04960,map04961,map04964,map04970,map04971,map04972,map04973,map04974,map04976,map04978	-	-	-	ko00000,ko00001,ko01000,ko04147
F_mangiferae_XP_041686467.1	5127.CCT70984	0.0	2071.0	COG0474@1|root,KOG0202@2759|Eukaryota,38FIJ@33154|Opisthokonta,3NU1M@4751|Fungi,3QMM2@4890|Ascomycota,2126B@147550|Sordariomycetes,3TDI5@5125|Hypocreales,1FKZQ@110618|Nectriaceae	4751|Fungi	P	Belongs to the cation transport ATPase (P-type) (TC 3.A.3) family	ENA2	GO:0000322,GO:0000323,GO:0000324,GO:0003674,GO:0003824,GO:0005215,GO:0005388,GO:0005575,GO:0005622,GO:0005623,GO:0005737,GO:0005739,GO:0005773,GO:0005886,GO:0006810,GO:0006811,GO:0006812,GO:0006813,GO:0006814,GO:0006816,GO:0006873,GO:0006874,GO:0006875,GO:0006950,GO:0006970,GO:0006972,GO:0007154,GO:0008150,GO:0008324,GO:0008554,GO:0008556,GO:0009267,GO:0009268,GO:0009605,GO:0009628,GO:0009651,GO:…	3.6.3.7	ko:K01536	-	-	-	-	ko00000,ko01000
F_mangiferae_XP_041686600.1	5127.CCT71103	0.0	1968.0	COG0474@1|root,KOG0202@2759|Eukaryota,38FIJ@33154|Opisthokonta,3NU1M@4751|Fungi,3QKIU@4890|Ascomycota,21705@147550|Sordariomycetes,3TE01@5125|Hypocreales,1FQDR@110618|Nectriaceae	4751|Fungi	P	Belongs to the cation transport ATPase (P-type) (TC 3.A.3) family	-	-	3.6.3.7	ko:K01536	-	-	-	-	ko00000,ko01000
F_mangiferae_XP_041687088.1	5127.CCT68912	0.0	2062.0	COG0474@1|root,KOG0202@2759|Eukaryota,3AJGF@33154|Opisthokonta,3PC88@4751|Fungi,3R0YD@4890|Ascomycota,211SH@147550|Sordariomycetes,3THKU@5125|Hypocreales,1FKVK@110618|Nectriaceae	4751|Fungi	P	Belongs to the cation transport ATPase (P-type) (TC 3.A.3) family	-	-	3.6.3.7	ko:K01536	-	-	-	-	ko00000,ko01000
F_mangiferae_XP_041687399.1	117187.FVEG_09346T0	0.0	2048.0	COG0474@1|root,KOG0203@2759|Eukaryota,38BIP@33154|Opisthokonta,3NUZM@4751|Fungi,3QKSB@4890|Ascomycota,2172M@147550|Sordariomycetes,3THNU@5125|Hypocreales,1FUE2@110618|Nectriaceae	4751|Fungi	P	Belongs to the cation transport ATPase (P-type) (TC 3.A.3) family	-	-	3.6.3.10,3.6.3.9	ko:K01539,ko:K01541	ko00190,ko04022,ko04024,ko04260,ko04261,ko04911,ko04918,ko04919,ko04925,ko04960,ko04961,ko04964,ko04970,ko04971,ko04972,ko04973,ko04974,ko04976,ko04978,map00190,map04022,map04024,map04260,map04261,map04911,map04918,map04919,map04925,map04960,map04961,map04964,map04970,map04971,map04972,map04973,map04974,map04976,map04978	-	-	-	ko00000,ko00001,ko01000,ko04147
F_mangiferae_XP_041687426.1	5127.CCT69431	0.0	2380.0	COG0474@1|root,KOG0204@2759|Eukaryota,38BS0@33154|Opisthokonta,3NX5D@4751|Fungi,3QJD1@4890|Ascomycota,215YI@147550|Sordariomycetes,3TGA0@5125|Hypocreales,1FKRG@110618|Nectriaceae	4751|Fungi	P	This magnesium-dependent enzyme catalyzes the hydrolysis of ATP coupled with the transport of calcium	PMC1	GO:0000166,GO:0000322,GO:0000323,GO:0000324,GO:0000329,GO:0003674,GO:0003824,GO:0005215,GO:0005388,GO:0005488,GO:0005509,GO:0005524,GO:0005575,GO:0005622,GO:0005623,GO:0005737,GO:0005773,GO:0005774,GO:0005886,GO:0005887,GO:0006810,GO:0006811,GO:0006812,GO:0006816,GO:0006873,GO:0006874,GO:0006875,GO:0008144,GO:0008150,GO:0008324,GO:0009987,GO:0015075,GO:0015085,GO:0015318,GO:0015399,GO:0015405,GO:…	3.6.3.8	ko:K01537	-	-	-	-	ko00000,ko01000
F_mangiferae_XP_041689622.1	5127.CCT65459	0.0	2424.0	COG0474@1|root,KOG0204@2759|Eukaryota,3AIEM@33154|Opisthokonta,3PCXB@4751|Fungi,3QSJ1@4890|Ascomycota,216T7@147550|Sordariomycetes,3TDUF@5125|Hypocreales,1FMRE@110618|Nectriaceae	4751|Fungi	P	This magnesium-dependent enzyme catalyzes the hydrolysis of ATP coupled with the transport of calcium	-	-	3.6.3.8	ko:K01537	-	-	-	-	ko00000,ko01000
MBSP_lcl|NZ_CP015149.1_prot_WP_069028018.1_36	262768.PAM_030	0.0	1744.0	COG0474@1|root,COG0474@2|Bacteria,3WSUP@544448|Tenericutes	544448|Tenericutes	P	P-type ATPase	-	-	-	-	-	-	-	-	-
MBSP_lcl|NZ_CP015149.1_prot_WP_069028315.1_397	262768.PAM_186	0.0	1684.0	COG0474@1|root,COG0474@2|Bacteria,3WSUP@544448|Tenericutes	544448|Tenericutes	P	P-type ATPase	ctp	GO:0005575,GO:0005623,GO:0005886,GO:0016020,GO:0044464,GO:0071944	3.6.3.8	ko:K01537	-	-	-	-	ko00000,ko01000
MDP_lcl|NZ_CP085837.1_prot_WP_227807174.1_32	262768.PAM_030	0.0	1760.0	COG0474@1|root,COG0474@2|Bacteria,3WSUP@544448|Tenericutes	544448|Tenericutes	P	P-type ATPase	-	-	-	-	-	-	-	-	-
MDP_lcl|NZ_CP085837.1_prot_WP_227807345.1_203	262768.PAM_186	0.0	1713.0	COG0474@1|root,COG0474@2|Bacteria,3WSUP@544448|Tenericutes	544448|Tenericutes	P	P-type ATPase	ctp	GO:0005575,GO:0005623,GO:0005886,GO:0016020,GO:0044464,GO:0071944	3.6.3.8	ko:K01537	-	-	-	-	ko00000,ko01000
M_perniciosa_XP_002387705.1	203908.EGG06922	2.77e-34	125.0	COG0474@1|root,KOG0202@2759|Eukaryota,38B7J@33154|Opisthokonta,3NUDF@4751|Fungi,3UZ63@5204|Basidiomycota,2YD8Z@29000|Pucciniomycotina	4751|Fungi	P	This magnesium-dependent enzyme catalyzes the hydrolysis of ATP coupled with the transport of calcium	PMR1	GO:0000041,GO:0000139,GO:0003674,GO:0003824,GO:0005215,GO:0005384,GO:0005388,GO:0005488,GO:0005509,GO:0005575,GO:0005622,GO:0005623,GO:0005737,GO:0005783,GO:0005789,GO:0005794,GO:0005886,GO:0006810,GO:0006811,GO:0006812,GO:0006816,GO:0006828,GO:0006873,GO:0006874,GO:0006875,GO:0006914,GO:0007204,GO:0008150,GO:0008152,GO:0008324,GO:0009056,GO:0009987,GO:0012505,GO:0015075,GO:0015085,GO:0015318,GO:…	3.6.3.8	ko:K01537,ko:K20291	-	-	-	-	ko00000,ko01000,ko04131
M_perniciosa_XP_002390503.1	221103.XP_007854873.1	2.11e-310	876.0	COG0474@1|root,KOG0202@2759|Eukaryota,38FIJ@33154|Opisthokonta,3NU1M@4751|Fungi,3UY55@5204|Basidiomycota,22BH1@155619|Agaricomycetes,3W4NM@5338|Agaricales	4751|Fungi	P	Belongs to the cation transport ATPase (P-type) (TC 3.A.3) family	-	-	3.6.3.7	ko:K01536	-	-	-	-	ko00000,ko01000
M_perniciosa_XP_002391624.1	221103.XP_007853075.1	4.86e-199	583.0	COG0474@1|root,KOG0203@2759|Eukaryota,38BIP@33154|Opisthokonta,3NUZM@4751|Fungi,3UXVY@5204|Basidiomycota,22E1R@155619|Agaricomycetes	4751|Fungi	P	Belongs to the cation transport ATPase (P-type) (TC 3.A.3) family	-	-	3.6.3.10,3.6.3.9	ko:K01539,ko:K01541	ko00190,ko04022,ko04024,ko04260,ko04261,ko04911,ko04918,ko04919,ko04925,ko04960,ko04961,ko04964,ko04970,ko04971,ko04972,ko04973,ko04974,ko04976,ko04978,map00190,map04022,map04024,map04260,map04261,map04911,map04918,map04919,map04925,map04960,map04961,map04964,map04970,map04971,map04972,map04973,map04974,map04976,map04978	-	-	-	ko00000,ko00001,ko01000,ko04147
M_perniciosa_XP_002393508.1	221103.XP_007856566.1	1.08e-232	664.0	COG0474@1|root,KOG0202@2759|Eukaryota,38FIJ@33154|Opisthokonta,3NU1M@4751|Fungi,3UY55@5204|Basidiomycota,22BH1@155619|Agaricomycetes,3W4NM@5338|Agaricales	4751|Fungi	P	Belongs to the cation transport ATPase (P-type) (TC 3.A.3) family	-	-	3.6.3.7	ko:K01536	-	-	-	-	ko00000,ko01000
M_perniciosa_XP_002393587.1	221103.XP_007854873.1	1.91e-106	339.0	COG0474@1|root,KOG0202@2759|Eukaryota,38FIJ@33154|Opisthokonta,3NU1M@4751|Fungi,3UY55@5204|Basidiomycota,22BH1@155619|Agaricomycetes,3W4NM@5338|Agaricales	4751|Fungi	P	Belongs to the cation transport ATPase (P-type) (TC 3.A.3) family	-	-	3.6.3.7	ko:K01536	-	-	-	-	ko00000,ko01000
M_perniciosa_XP_002395428.1	5482.XP_002550689.1	9.6e-43	155.0	COG0474@1|root,KOG0202@2759|Eukaryota,38FIJ@33154|Opisthokonta,3NU1M@4751|Fungi,3QMM2@4890|Ascomycota,3RRQZ@4891|Saccharomycetes,47BFV@766764|Debaryomycetaceae	4751|Fungi	P	Belongs to the cation transport ATPase (P-type) (TC 3.A.3) family	ENA2	GO:0000322,GO:0000323,GO:0000324,GO:0003674,GO:0003824,GO:0005215,GO:0005388,GO:0005575,GO:0005622,GO:0005623,GO:0005737,GO:0005739,GO:0005773,GO:0005886,GO:0006810,GO:0006811,GO:0006812,GO:0006813,GO:0006814,GO:0006816,GO:0006873,GO:0006874,GO:0006875,GO:0006950,GO:0006970,GO:0006972,GO:0007154,GO:0008150,GO:0008324,GO:0008554,GO:0008556,GO:0009267,GO:0009268,GO:0009605,GO:0009628,GO:0009651,GO:…	3.6.3.7	ko:K01536	-	-	-	-	ko00000,ko01000
M_perniciosa_XP_002396385.1	6334.EFV47141	7.29e-28	104.0	COG0474@1|root,KOG0203@2759|Eukaryota,38BIP@33154|Opisthokonta,3BAR6@33208|Metazoa,3CTGX@33213|Bilateria,40CA5@6231|Nematoda	33208|Metazoa	P	Sodium potassium-transporting ATPase subunit alpha	ATP1A1	GO:0000003,GO:0000166,GO:0001101,GO:0001504,GO:0001505,GO:0001508,GO:0001540,GO:0001664,GO:0001700,GO:0001894,GO:0002026,GO:0002028,GO:0002036,GO:0002087,GO:0003008,GO:0003012,GO:0003013,GO:0003015,GO:0003018,GO:0003674,GO:0003824,GO:0005102,GO:0005215,GO:0005391,GO:0005488,GO:0005496,GO:0005515,GO:0005524,GO:0005575,GO:0005622,GO:0005623,GO:0005634,GO:0005737,GO:0005768,GO:0005783,GO:0005794,GO:…	3.6.3.9	ko:K01539	ko04022,ko04024,ko04260,ko04261,ko04911,ko04918,ko04919,ko04925,ko04960,ko04961,ko04964,ko04970,ko04971,ko04972,ko04973,ko04974,ko04976,ko04978,map04022,map04024,map04260,map04261,map04911,map04918,map04919,map04925,map04960,map04961,map04964,map04970,map04971,map04972,map04973,map04974,map04976,map04978	-	-	-	ko00000,ko00001,ko01000,ko04147
M_perniciosa_XP_002397570.1	40483.S8FTY2	6.54e-82	270.0	COG0474@1|root,KOG0204@2759|Eukaryota,38BS0@33154|Opisthokonta,3NX5D@4751|Fungi,3UYTQ@5204|Basidiomycota,2253A@155619|Agaricomycetes,3H1UI@355688|Agaricomycetes incertae sedis	4751|Fungi	P	This magnesium-dependent enzyme catalyzes the hydrolysis of ATP coupled with the transport of calcium	PMC1	GO:0000166,GO:0000322,GO:0000323,GO:0000324,GO:0000329,GO:0003674,GO:0003824,GO:0005215,GO:0005388,GO:0005488,GO:0005509,GO:0005524,GO:0005575,GO:0005622,GO:0005623,GO:0005737,GO:0005773,GO:0005774,GO:0005886,GO:0005887,GO:0006810,GO:0006811,GO:0006812,GO:0006816,GO:0006873,GO:0006874,GO:0006875,GO:0008144,GO:0008150,GO:0008324,GO:0009987,GO:0015075,GO:0015085,GO:0015318,GO:0015399,GO:0015405,GO:…	3.6.3.8	ko:K01537	-	-	-	-	ko00000,ko01000
OYM_lcl|AP006628.2_prot_BAD04115.1_30	262768.PAM_030	0.0	1773.0	COG0474@1|root,COG0474@2|Bacteria,3WSUP@544448|Tenericutes	544448|Tenericutes	P	P-type ATPase	-	-	-	-	-	-	-	-	-
OYM_lcl|AP006628.2_prot_BAD04271.1_186	262768.PAM_186	0.0	1734.0	COG0474@1|root,COG0474@2|Bacteria,3WSUP@544448|Tenericutes	544448|Tenericutes	P	P-type ATPase	ctp	GO:0005575,GO:0005623,GO:0005886,GO:0016020,GO:0044464,GO:0071944	3.6.3.8	ko:K01537	-	-	-	-	ko00000,ko01000
PWBP_lcl|CP066882.1_prot_QYC30783.1_600	262768.PAM_030	0.0	1750.0	COG0474@1|root,COG0474@2|Bacteria,3WSUP@544448|Tenericutes	544448|Tenericutes	P	P-type ATPase	-	-	-	-	-	-	-	-	-
PWBP_lcl|CP066882.1_prot_QYC30986.1_856	262768.PAM_186	0.0	1684.0	COG0474@1|root,COG0474@2|Bacteria,3WSUP@544448|Tenericutes	544448|Tenericutes	P	P-type ATPase	ctp	GO:0005575,GO:0005623,GO:0005886,GO:0016020,GO:0044464,GO:0071944	3.6.3.8	ko:K01537	-	-	-	-	ko00000,ko01000
WBDP_WP_024563388.1	321961.AVAO01000001_gene527	0.0	1782.0	COG0474@1|root,COG0474@2|Bacteria,3WSUP@544448|Tenericutes	544448|Tenericutes	P	P-type ATPase	-	-	-	-	-	-	-	-	-
WBDP_WP_024563703.1	321961.AVAO01000003_gene366	0.0	1749.0	COG0474@1|root,COG0474@2|Bacteria,3WSUP@544448|Tenericutes	544448|Tenericutes	P	P-type ATPase	ctp	GO:0005575,GO:0005623,GO:0005886,GO:0016020,GO:0044464,GO:0071944	3.6.3.8	ko:K01537	-	-	-	-	ko00000,ko01000
peanut_WP_004995042.1	1163385.PNWB_v1c2630	0.0	1737.0	COG0474@1|root,COG0474@2|Bacteria,3WSUP@544448|Tenericutes	544448|Tenericutes	P	P-type ATPase	ctp	GO:0005575,GO:0005623,GO:0005886,GO:0016020,GO:0044464,GO:0071944	3.6.3.8	ko:K01537	-	-	-	-	ko00000,ko01000
peanut_WP_004995423.1	1163385.PNWB_v1c4120	0.0	1782.0	COG0474@1|root,COG0474@2|Bacteria,3WSUP@544448|Tenericutes	544448|Tenericutes	P	P-type ATPase	-	-	-	-	-	-	-	-	-
AP_WP_012504270.1	37692.ATP_00115	0.0	1015.0	COG0513@1|root,COG0513@2|Bacteria,3WSZ8@544448|Tenericutes	544448|Tenericutes	L	helicase superfamily c-terminal domain	deaD	-	3.6.4.13	ko:K05592	ko03018,map03018	-	-	-	ko00000,ko00001,ko01000,ko03009,ko03019
AYWB_lcl|NC_007716.1_prot_WP_011412338.1_54	322098.AYWB_054	0.0	1052.0	COG0513@1|root,COG0513@2|Bacteria,3WSZ8@544448|Tenericutes	544448|Tenericutes	L	helicase superfamily c-terminal domain	deaD	-	3.6.4.13	ko:K05592	ko03018,map03018	-	-	-	ko00000,ko00001,ko01000,ko03009,ko03019
A_take_rna-Ata02325.1	568076.XP_007821897.1	1.44e-276	757.0	COG0513@1|root,KOG0327@2759|Eukaryota,38CTS@33154|Opisthokonta,3NUYA@4751|Fungi,3QM4H@4890|Ascomycota,2149F@147550|Sordariomycetes,3TDH3@5125|Hypocreales,3G0G0@34397|Clavicipitaceae	4751|Fungi	J	Belongs to the DEAD box helicase family	TIF1	GO:0002181,GO:0002183,GO:0003674,GO:0003676,GO:0003723,GO:0003724,GO:0003743,GO:0003824,GO:0004004,GO:0004386,GO:0005488,GO:0005575,GO:0005622,GO:0005623,GO:0005634,GO:0005730,GO:0005737,GO:0005829,GO:0005840,GO:0005886,GO:0006139,GO:0006412,GO:0006413,GO:0006417,GO:0006446,GO:0006518,GO:0006725,GO:0006807,GO:0008026,GO:0008135,GO:0008150,GO:0008152,GO:0008186,GO:0009058,GO:0009059,GO:0009889,GO:…	-	ko:K03257	ko03013,map03013	M00428	-	-	ko00000,ko00001,ko00002,ko03012,ko03019,ko04147
A_take_rna-Ata03051.1	5111.M1W2E7	9.04e-259	721.0	COG0513@1|root,KOG0331@2759|Eukaryota,38D0V@33154|Opisthokonta,3NW4Z@4751|Fungi,3QMA5@4890|Ascomycota,2135Y@147550|Sordariomycetes,3TGJ0@5125|Hypocreales,3G3M6@34397|Clavicipitaceae	4751|Fungi	A	Belongs to the DEAD box helicase family	DBP2	GO:0000166,GO:0000184,GO:0000956,GO:0003674,GO:0003724,GO:0003824,GO:0004004,GO:0004386,GO:0005488,GO:0005524,GO:0005575,GO:0005622,GO:0005623,GO:0005634,GO:0005730,GO:0005737,GO:0005739,GO:0006139,GO:0006364,GO:0006396,GO:0006401,GO:0006402,GO:0006725,GO:0006807,GO:0008026,GO:0008144,GO:0008150,GO:0008152,GO:0008186,GO:0009056,GO:0009057,GO:0009892,GO:0009987,GO:0010467,GO:0010468,GO:0010501,GO:…	3.6.4.13	ko:K12823	ko03040,ko05202,ko05205,map03040,map05202,map05205	-	-	-	ko00000,ko00001,ko01000,ko03009,ko03041
A_take_rna-Ata03051.3	5111.M1W2E7	9.04e-259	721.0	COG0513@1|root,KOG0331@2759|Eukaryota,38D0V@33154|Opisthokonta,3NW4Z@4751|Fungi,3QMA5@4890|Ascomycota,2135Y@147550|Sordariomycetes,3TGJ0@5125|Hypocreales,3G3M6@34397|Clavicipitaceae	4751|Fungi	A	Belongs to the DEAD box helicase family	DBP2	GO:0000166,GO:0000184,GO:0000956,GO:0003674,GO:0003724,GO:0003824,GO:0004004,GO:0004386,GO:0005488,GO:0005524,GO:0005575,GO:0005622,GO:0005623,GO:0005634,GO:0005730,GO:0005737,GO:0005739,GO:0006139,GO:0006364,GO:0006396,GO:0006401,GO:0006402,GO:0006725,GO:0006807,GO:0008026,GO:0008144,GO:0008150,GO:0008152,GO:0008186,GO:0009056,GO:0009057,GO:0009892,GO:0009987,GO:0010467,GO:0010468,GO:0010501,GO:…	3.6.4.13	ko:K12823	ko03040,ko05202,ko05205,map03040,map05202,map05205	-	-	-	ko00000,ko00001,ko01000,ko03009,ko03041
A_take_rna-Ata03176.1	92637.XP_007807811.1	0.0	872.0	COG0513@1|root,KOG0326@2759|Eukaryota,38DGD@33154|Opisthokonta,3NV8Q@4751|Fungi,3QJP1@4890|Ascomycota,211ED@147550|Sordariomycetes,3TFS9@5125|Hypocreales,3G1VU@34397|Clavicipitaceae	4751|Fungi	A	Belongs to the DEAD box helicase family	DHH1	GO:0000288,GO:0000290,GO:0000932,GO:0000956,GO:0003674,GO:0003676,GO:0003682,GO:0003723,GO:0003724,GO:0003729,GO:0003824,GO:0004004,GO:0004386,GO:0005488,GO:0005515,GO:0005575,GO:0005622,GO:0005623,GO:0005634,GO:0005730,GO:0005737,GO:0006139,GO:0006401,GO:0006402,GO:0006417,GO:0006448,GO:0006725,GO:0006807,GO:0006996,GO:0008026,GO:0008150,GO:0008152,GO:0008186,GO:0009056,GO:0009057,GO:0009889,GO:…	3.6.4.13	ko:K12614	ko03018,map03018	M00395	-	-	ko00000,ko00001,ko00002,ko01000,ko03019,ko03036
A_take_rna-Ata03176.2	5111.M1VUA9	2.51e-294	811.0	COG0513@1|root,KOG0326@2759|Eukaryota,38DGD@33154|Opisthokonta,3NV8Q@4751|Fungi,3QJP1@4890|Ascomycota,211ED@147550|Sordariomycetes,3TFS9@5125|Hypocreales,3G1VU@34397|Clavicipitaceae	4751|Fungi	A	Belongs to the DEAD box helicase family	DHH1	GO:0000288,GO:0000290,GO:0000932,GO:0000956,GO:0003674,GO:0003676,GO:0003682,GO:0003723,GO:0003724,GO:0003729,GO:0003824,GO:0004004,GO:0004386,GO:0005488,GO:0005515,GO:0005575,GO:0005622,GO:0005623,GO:0005634,GO:0005730,GO:0005737,GO:0006139,GO:0006401,GO:0006402,GO:0006417,GO:0006448,GO:0006725,GO:0006807,GO:0006996,GO:0008026,GO:0008150,GO:0008152,GO:0008186,GO:0009056,GO:0009057,GO:0009889,GO:…	3.6.4.13	ko:K12614	ko03018,map03018	M00395	-	-	ko00000,ko00001,ko00002,ko01000,ko03019,ko03036
A_take_rna-Ata03476.1	5111.M1WCW0	1.17e-289	791.0	COG0513@1|root,KOG0328@2759|Eukaryota,39J7A@33154|Opisthokonta,3NWJ1@4751|Fungi,3QKPE@4890|Ascomycota,212JS@147550|Sordariomycetes,3TGRV@5125|Hypocreales,3G1G7@34397|Clavicipitaceae	4751|Fungi	J	Belongs to the DEAD box helicase family	FAL1	GO:0000462,GO:0003674,GO:0003724,GO:0003824,GO:0004004,GO:0004386,GO:0005575,GO:0005622,GO:0005623,GO:0005634,GO:0005681,GO:0005730,GO:0005737,GO:0006139,GO:0006364,GO:0006396,GO:0006725,GO:0006807,GO:0008026,GO:0008150,GO:0008152,GO:0008186,GO:0008380,GO:0009987,GO:0010467,GO:0010468,GO:0010501,GO:0016070,GO:0016072,GO:0016462,GO:0016787,GO:0016817,GO:0016818,GO:0016887,GO:0017111,GO:0019222,GO:…	3.6.4.13	ko:K13025	ko03013,ko03015,ko03040,map03013,map03015,map03040	M00430	-	-	ko00000,ko00001,ko00002,ko01000,ko03009,ko03012,ko03019,ko03041
A_take_rna-Ata04539.1	568076.XP_007818109.1	0.0	906.0	COG0513@1|root,KOG0347@2759|Eukaryota,38CPC@33154|Opisthokonta,3NUN6@4751|Fungi,3QJMP@4890|Ascomycota,216WH@147550|Sordariomycetes,3TGYM@5125|Hypocreales,3G0DF@34397|Clavicipitaceae	4751|Fungi	A	Belongs to the DEAD box helicase family	MAK5	GO:0000460,GO:0000463,GO:0000466,GO:0000470,GO:0003674,GO:0003724,GO:0003824,GO:0004004,GO:0004386,GO:0005575,GO:0005622,GO:0005623,GO:0005634,GO:0005730,GO:0005737,GO:0006139,GO:0006364,GO:0006396,GO:0006725,GO:0006807,GO:0008026,GO:0008150,GO:0008152,GO:0008186,GO:0009987,GO:0010467,GO:0010501,GO:0016070,GO:0016072,GO:0016462,GO:0016787,GO:0016817,GO:0016818,GO:0016887,GO:0017111,GO:0022613,GO:…	3.6.4.13	ko:K14805	-	-	-	-	ko00000,ko01000,ko03009
A_take_rna-Ata05112.1	5111.M1VYU8	1.99e-295	821.0	COG0513@1|root,KOG0342@2759|Eukaryota,38E1A@33154|Opisthokonta,3NYNU@4751|Fungi,3QQQS@4890|Ascomycota,211PM@147550|Sordariomycetes,3THHT@5125|Hypocreales,3G332@34397|Clavicipitaceae	4751|Fungi	A	Belongs to the DEAD box helicase family	MSS116	GO:0000166,GO:0000372,GO:0000373,GO:0000375,GO:0000376,GO:0000377,GO:0000959,GO:0000963,GO:0003674,GO:0003676,GO:0003723,GO:0003724,GO:0003725,GO:0003727,GO:0003729,GO:0003824,GO:0004004,GO:0004386,GO:0005488,GO:0005524,GO:0005575,GO:0005622,GO:0005623,GO:0005634,GO:0005730,GO:0005737,GO:0005739,GO:0005759,GO:0006139,GO:0006351,GO:0006354,GO:0006390,GO:0006392,GO:0006396,GO:0006397,GO:0006725,GO:…	3.6.4.13	ko:K17679	-	-	-	-	ko00000,ko01000,ko03029
A_take_rna-Ata06610.1	5111.M1VUV6	1.87e-299	823.0	COG0513@1|root,KOG0330@2759|Eukaryota,38BAD@33154|Opisthokonta,3NUFI@4751|Fungi,3QKB6@4890|Ascomycota,2139W@147550|Sordariomycetes,3TCWE@5125|Hypocreales,3G0FS@34397|Clavicipitaceae	4751|Fungi	A	Belongs to the DEAD box helicase family	RRP3	GO:0000462,GO:0003674,GO:0003724,GO:0003824,GO:0004004,GO:0004386,GO:0005575,GO:0005622,GO:0005623,GO:0005634,GO:0005730,GO:0005737,GO:0006139,GO:0006364,GO:0006396,GO:0006725,GO:0006807,GO:0008026,GO:0008150,GO:0008152,GO:0008186,GO:0009987,GO:0010467,GO:0010501,GO:0016070,GO:0016072,GO:0016462,GO:0016787,GO:0016817,GO:0016818,GO:0016887,GO:0017111,GO:0022613,GO:0030490,GO:0031974,GO:0031981,GO:…	3.6.4.13	ko:K14777	-	-	-	-	ko00000,ko01000,ko03009
CTWB_WP_203551987.1	262768.PAM_714	4.17e-311	857.0	COG0513@1|root,COG0513@2|Bacteria,3WSZ8@544448|Tenericutes	544448|Tenericutes	L	helicase superfamily c-terminal domain	deaD	-	3.6.4.13	ko:K05592	ko03018,map03018	-	-	-	ko00000,ko00001,ko01000,ko03009,ko03019
EPWBP_lcl|CP040925.1_prot_QLL36720.1_84	1163385.PNWB_v1c2430	0.0	1070.0	COG0513@1|root,COG0513@2|Bacteria,3WSZ8@544448|Tenericutes	544448|Tenericutes	L	helicase superfamily c-terminal domain	deaD	-	3.6.4.13	ko:K05592	ko03018,map03018	-	-	-	ko00000,ko00001,ko01000,ko03009,ko03019
F_mangiferae_XP_041678798.1	117187.FVEG_04473T0	7.06e-291	794.0	COG0513@1|root,KOG0328@2759|Eukaryota,39J7A@33154|Opisthokonta,3NWJ1@4751|Fungi,3QKPE@4890|Ascomycota,212JS@147550|Sordariomycetes,3TGRV@5125|Hypocreales,1FTJB@110618|Nectriaceae	4751|Fungi	A	Belongs to the DEAD box helicase family	FAL1	GO:0000462,GO:0003674,GO:0003724,GO:0003824,GO:0004004,GO:0004386,GO:0005575,GO:0005622,GO:0005623,GO:0005634,GO:0005681,GO:0005730,GO:0005737,GO:0006139,GO:0006364,GO:0006396,GO:0006725,GO:0006807,GO:0008026,GO:0008150,GO:0008152,GO:0008186,GO:0008380,GO:0009987,GO:0010467,GO:0010468,GO:0010501,GO:0016070,GO:0016072,GO:0016462,GO:0016787,GO:0016817,GO:0016818,GO:0016887,GO:0017111,GO:0019222,GO:…	3.6.4.13	ko:K13025	ko03013,ko03015,ko03040,map03013,map03015,map03040	M00430	-	-	ko00000,ko00001,ko00002,ko01000,ko03009,ko03012,ko03019,ko03041
F_mangiferae_XP_041679525.1	117187.FVEG_05145T0	7.21e-281	768.0	COG0513@1|root,KOG0327@2759|Eukaryota,38CTS@33154|Opisthokonta,3NUYA@4751|Fungi,3QM4H@4890|Ascomycota,2149F@147550|Sordariomycetes,3TDH3@5125|Hypocreales,1FR84@110618|Nectriaceae	4751|Fungi	J	Belongs to the DEAD box helicase family	TIF1	GO:0002181,GO:0002183,GO:0003674,GO:0003676,GO:0003723,GO:0003724,GO:0003743,GO:0003824,GO:0004004,GO:0004386,GO:0005488,GO:0005575,GO:0005622,GO:0005623,GO:0005634,GO:0005730,GO:0005737,GO:0005829,GO:0005840,GO:0005886,GO:0006139,GO:0006412,GO:0006413,GO:0006417,GO:0006446,GO:0006518,GO:0006725,GO:0006807,GO:0008026,GO:0008135,GO:0008150,GO:0008152,GO:0008186,GO:0009058,GO:0009059,GO:0009889,GO:…	-	ko:K03257	ko03013,map03013	M00428	-	-	ko00000,ko00001,ko00002,ko03012,ko03019,ko04147
F_mangiferae_XP_041682099.1	117187.FVEG_04257T0	0.0	1345.0	COG0513@1|root,KOG0347@2759|Eukaryota,38CPC@33154|Opisthokonta,3NUN6@4751|Fungi,3QJMP@4890|Ascomycota,216WH@147550|Sordariomycetes,3TGYM@5125|Hypocreales,1FUC0@110618|Nectriaceae	4751|Fungi	A	Belongs to the DEAD box helicase family	MAK5	GO:0000460,GO:0000463,GO:0000466,GO:0000470,GO:0003674,GO:0003724,GO:0003824,GO:0004004,GO:0004386,GO:0005575,GO:0005622,GO:0005623,GO:0005634,GO:0005730,GO:0005737,GO:0006139,GO:0006364,GO:0006396,GO:0006725,GO:0006807,GO:0008026,GO:0008150,GO:0008152,GO:0008186,GO:0009987,GO:0010467,GO:0010501,GO:0016070,GO:0016072,GO:0016462,GO:0016787,GO:0016817,GO:0016818,GO:0016887,GO:0017111,GO:0022613,GO:…	3.6.4.13	ko:K14805	-	-	-	-	ko00000,ko01000,ko03009
F_mangiferae_XP_041683113.1	5127.CCT74316	0.0	1120.0	COG0513@1|root,KOG0342@2759|Eukaryota,38E1A@33154|Opisthokonta,3NYNU@4751|Fungi,3QQQS@4890|Ascomycota,211PM@147550|Sordariomycetes,3THHT@5125|Hypocreales,1FTQ8@110618|Nectriaceae	4751|Fungi	A	Belongs to the DEAD box helicase family	MSS116	GO:0000166,GO:0000372,GO:0000373,GO:0000375,GO:0000376,GO:0000377,GO:0000959,GO:0000963,GO:0003674,GO:0003676,GO:0003723,GO:0003724,GO:0003725,GO:0003727,GO:0003729,GO:0003824,GO:0004004,GO:0004386,GO:0005488,GO:0005524,GO:0005575,GO:0005622,GO:0005623,GO:0005634,GO:0005730,GO:0005737,GO:0005739,GO:0005759,GO:0006139,GO:0006351,GO:0006354,GO:0006390,GO:0006392,GO:0006396,GO:0006397,GO:0006725,GO:…	3.6.4.13	ko:K17679	-	-	-	-	ko00000,ko01000,ko03029
F_mangiferae_XP_041688886.1	5507.FOXG_11626P0	0.0	875.0	COG0513@1|root,KOG0330@2759|Eukaryota,38BAD@33154|Opisthokonta,3NUFI@4751|Fungi,3QKB6@4890|Ascomycota,2139W@147550|Sordariomycetes,3TCWE@5125|Hypocreales,1FT0S@110618|Nectriaceae	4751|Fungi	A	Belongs to the DEAD box helicase family	RRP3	GO:0000462,GO:0003674,GO:0003724,GO:0003824,GO:0004004,GO:0004386,GO:0005575,GO:0005622,GO:0005623,GO:0005634,GO:0005730,GO:0005737,GO:0006139,GO:0006364,GO:0006396,GO:0006725,GO:0006807,GO:0008026,GO:0008150,GO:0008152,GO:0008186,GO:0009987,GO:0010467,GO:0010501,GO:0016070,GO:0016072,GO:0016462,GO:0016787,GO:0016817,GO:0016818,GO:0016887,GO:0017111,GO:0022613,GO:0030490,GO:0031974,GO:0031981,GO:…	3.6.4.13	ko:K14777	-	-	-	-	ko00000,ko01000,ko03009
F_mangiferae_XP_041689500.1	5127.CCT71507	0.0	965.0	COG0513@1|root,KOG0326@2759|Eukaryota,38DGD@33154|Opisthokonta,3NV8Q@4751|Fungi,3QJP1@4890|Ascomycota,211ED@147550|Sordariomycetes,3TFS9@5125|Hypocreales,1FMRJ@110618|Nectriaceae	4751|Fungi	A	Belongs to the DEAD box helicase family	DHH1	GO:0000288,GO:0000290,GO:0000932,GO:0000956,GO:0003674,GO:0003676,GO:0003682,GO:0003723,GO:0003724,GO:0003729,GO:0003824,GO:0004004,GO:0004386,GO:0005488,GO:0005515,GO:0005575,GO:0005622,GO:0005623,GO:0005634,GO:0005730,GO:0005737,GO:0006139,GO:0006401,GO:0006402,GO:0006417,GO:0006448,GO:0006725,GO:0006807,GO:0006996,GO:0008026,GO:0008150,GO:0008152,GO:0008186,GO:0009056,GO:0009057,GO:0009889,GO:…	3.6.4.13	ko:K12614	ko03018,map03018	M00395	-	-	ko00000,ko00001,ko00002,ko01000,ko03019,ko03036
MBSP_lcl|NZ_CP015149.1_prot_WP_069028044.1_68	262768.PAM_714	0.0	1026.0	COG0513@1|root,COG0513@2|Bacteria,3WSZ8@544448|Tenericutes	544448|Tenericutes	L	helicase superfamily c-terminal domain	deaD	-	3.6.4.13	ko:K05592	ko03018,map03018	-	-	-	ko00000,ko00001,ko01000,ko03009,ko03019
MDP_lcl|NZ_CP085837.1_prot_WP_227807206.1_55	262768.PAM_714	0.0	1021.0	COG0513@1|root,COG0513@2|Bacteria,3WSZ8@544448|Tenericutes	544448|Tenericutes	L	helicase superfamily c-terminal domain	deaD	-	3.6.4.13	ko:K05592	ko03018,map03018	-	-	-	ko00000,ko00001,ko01000,ko03009,ko03019
M_perniciosa_XP_002391638.1	221103.XP_007849690.1	2.67e-170	493.0	COG0513@1|root,KOG0342@2759|Eukaryota,38E1A@33154|Opisthokonta,3NYNU@4751|Fungi,3UZJ2@5204|Basidiomycota,224HA@155619|Agaricomycetes,3W6CE@5338|Agaricales	4751|Fungi	A	RNA helicase	MSS116	GO:0000372,GO:0000373,GO:0000375,GO:0000376,GO:0000377,GO:0000959,GO:0003674,GO:0003676,GO:0003723,GO:0003724,GO:0003725,GO:0003727,GO:0003729,GO:0003824,GO:0004004,GO:0004386,GO:0005488,GO:0005575,GO:0005622,GO:0005623,GO:0005634,GO:0005730,GO:0005737,GO:0005739,GO:0005759,GO:0006139,GO:0006351,GO:0006354,GO:0006390,GO:0006392,GO:0006396,GO:0006725,GO:0006807,GO:0008026,GO:0008150,GO:0008152,GO:…	3.6.4.13	ko:K17679	-	-	-	-	ko00000,ko01000,ko03029
M_perniciosa_XP_002392157.1	221103.XP_007848740.1	2.18e-206	595.0	COG0513@1|root,KOG0347@2759|Eukaryota,38CPC@33154|Opisthokonta,3NUN6@4751|Fungi,3UZR3@5204|Basidiomycota,226MM@155619|Agaricomycetes,3W4FQ@5338|Agaricales	4751|Fungi	A	Belongs to the DEAD box helicase family	MAK5	GO:0000460,GO:0000463,GO:0000466,GO:0000470,GO:0003674,GO:0003724,GO:0003824,GO:0004004,GO:0004386,GO:0005575,GO:0005622,GO:0005623,GO:0005634,GO:0005730,GO:0005737,GO:0006139,GO:0006364,GO:0006396,GO:0006725,GO:0006807,GO:0008026,GO:0008150,GO:0008152,GO:0008186,GO:0009987,GO:0010467,GO:0010501,GO:0016070,GO:0016072,GO:0016462,GO:0016787,GO:0016817,GO:0016818,GO:0016887,GO:0017111,GO:0022613,GO:…	3.6.4.13	ko:K14805	-	-	-	-	ko00000,ko01000,ko03009
M_perniciosa_XP_002395142.1	221103.XP_007849642.1	5.57e-65	209.0	COG0513@1|root,KOG0327@2759|Eukaryota,38CTS@33154|Opisthokonta,3NUYA@4751|Fungi,3V00X@5204|Basidiomycota,225PH@155619|Agaricomycetes,3W355@5338|Agaricales	4751|Fungi	A	Type III restriction enzyme, res subunit	TIF1	GO:0002181,GO:0002183,GO:0003674,GO:0003676,GO:0003723,GO:0003724,GO:0003743,GO:0003824,GO:0004004,GO:0004386,GO:0005488,GO:0005575,GO:0005622,GO:0005623,GO:0005634,GO:0005730,GO:0005737,GO:0005829,GO:0005840,GO:0005886,GO:0006139,GO:0006412,GO:0006413,GO:0006417,GO:0006446,GO:0006518,GO:0006725,GO:0006807,GO:0008026,GO:0008135,GO:0008150,GO:0008152,GO:0008186,GO:0009058,GO:0009059,GO:0009889,GO:…	-	ko:K03257	ko03013,map03013	M00428	-	-	ko00000,ko00001,ko00002,ko03012,ko03019,ko04147
M_perniciosa_XP_002396798.1	221103.XP_007849642.1	4.25e-201	561.0	COG0513@1|root,KOG0327@2759|Eukaryota,38CTS@33154|Opisthokonta,3NUYA@4751|Fungi,3V00X@5204|Basidiomycota,225PH@155619|Agaricomycetes,3W355@5338|Agaricales	4751|Fungi	A	Type III restriction enzyme, res subunit	TIF1	GO:0002181,GO:0002183,GO:0003674,GO:0003676,GO:0003723,GO:0003724,GO:0003743,GO:0003824,GO:0004004,GO:0004386,GO:0005488,GO:0005575,GO:0005622,GO:0005623,GO:0005634,GO:0005730,GO:0005737,GO:0005829,GO:0005840,GO:0005886,GO:0006139,GO:0006412,GO:0006413,GO:0006417,GO:0006446,GO:0006518,GO:0006725,GO:0006807,GO:0008026,GO:0008135,GO:0008150,GO:0008152,GO:0008186,GO:0009058,GO:0009059,GO:0009889,GO:…	-	ko:K03257	ko03013,map03013	M00428	-	-	ko00000,ko00001,ko00002,ko03012,ko03019,ko04147
M_perniciosa_XP_002396816.1	221103.XP_007843713.1	2.78e-73	233.0	COG0513@1|root,KOG0330@2759|Eukaryota,38BAD@33154|Opisthokonta,3NUFI@4751|Fungi,3UZ8R@5204|Basidiomycota,224ES@155619|Agaricomycetes,3W5AX@5338|Agaricales	4751|Fungi	A	Belongs to the DEAD box helicase family	RRP3	GO:0000462,GO:0003674,GO:0003724,GO:0003824,GO:0004004,GO:0004386,GO:0005575,GO:0005622,GO:0005623,GO:0005634,GO:0005730,GO:0005737,GO:0006139,GO:0006364,GO:0006396,GO:0006725,GO:0006807,GO:0008026,GO:0008150,GO:0008152,GO:0008186,GO:0009987,GO:0010467,GO:0010501,GO:0016070,GO:0016072,GO:0016462,GO:0016787,GO:0016817,GO:0016818,GO:0016887,GO:0017111,GO:0022613,GO:0030490,GO:0031974,GO:0031981,GO:…	3.6.4.13	ko:K14777	-	-	-	-	ko00000,ko01000,ko03009
M_perniciosa_XP_002398752.1	221103.XP_007846278.1	2.07e-52	175.0	COG0513@1|root,KOG0328@2759|Eukaryota,39J7A@33154|Opisthokonta,3NWJ1@4751|Fungi,3UY1E@5204|Basidiomycota,224D4@155619|Agaricomycetes,3W3TQ@5338|Agaricales	4751|Fungi	J	Belongs to the DEAD box helicase family	FAL1	GO:0000462,GO:0003674,GO:0003724,GO:0003824,GO:0004004,GO:0004386,GO:0005575,GO:0005622,GO:0005623,GO:0005634,GO:0005681,GO:0005730,GO:0005737,GO:0006139,GO:0006364,GO:0006396,GO:0006725,GO:0006807,GO:0008026,GO:0008150,GO:0008152,GO:0008186,GO:0008380,GO:0009987,GO:0010467,GO:0010468,GO:0010501,GO:0016070,GO:0016072,GO:0016462,GO:0016787,GO:0016817,GO:0016818,GO:0016887,GO:0017111,GO:0019222,GO:…	3.6.4.13	ko:K13025	ko03013,ko03015,ko03040,map03013,map03015,map03040	M00430	-	-	ko00000,ko00001,ko00002,ko01000,ko03009,ko03012,ko03019,ko03041
OYM_lcl|AP006628.2_prot_BAD04799.1_712	262768.PAM_714	0.0	1061.0	COG0513@1|root,COG0513@2|Bacteria,3WSZ8@544448|Tenericutes	544448|Tenericutes	L	helicase superfamily c-terminal domain	deaD	-	3.6.4.13	ko:K05592	ko03018,map03018	-	-	-	ko00000,ko00001,ko01000,ko03009,ko03019
PWBP_lcl|CP066882.1_prot_QYC30689.1_435	262768.PAM_714	0.0	1022.0	COG0513@1|root,COG0513@2|Bacteria,3WSZ8@544448|Tenericutes	544448|Tenericutes	L	helicase superfamily c-terminal domain	deaD	-	3.6.4.13	ko:K05592	ko03018,map03018	-	-	-	ko00000,ko00001,ko01000,ko03009,ko03019
WBDP_WP_024563458.1	321961.AVAO01000002_gene75	0.0	1054.0	COG0513@1|root,COG0513@2|Bacteria,3WSZ8@544448|Tenericutes	544448|Tenericutes	L	helicase superfamily c-terminal domain	deaD	-	3.6.4.13	ko:K05592	ko03018,map03018	-	-	-	ko00000,ko00001,ko01000,ko03009,ko03019
peanut_WP_004994994.1	1163385.PNWB_v1c2430	0.0	1070.0	COG0513@1|root,COG0513@2|Bacteria,3WSZ8@544448|Tenericutes	544448|Tenericutes	L	helicase superfamily c-terminal domain	deaD	-	3.6.4.13	ko:K05592	ko03018,map03018	-	-	-	ko00000,ko00001,ko01000,ko03009,ko03019
AP_WP_012504473.1	37692.ATP_00325	1.11e-69	209.0	COG0526@1|root,COG0526@2|Bacteria	2|Bacteria	CO	cell redox homeostasis	trxA	-	-	ko:K03671	ko04621,ko05418,map04621,map05418	-	-	-	ko00000,ko00001,ko03110
AYWB_lcl|NC_007716.1_prot_WP_011412765.1_461	322098.AYWB_485	2.42e-74	222.0	COG0526@1|root,COG0526@2|Bacteria	2|Bacteria	CO	cell redox homeostasis	trxA	-	-	ko:K03671	ko04621,ko05418,map04621,map05418	-	-	-	ko00000,ko00001,ko03110
A_take_rna-Ata00464.1	5111.M1W889	9.62e-61	189.0	KOG0908@1|root,KOG0908@2759|Eukaryota,3A53W@33154|Opisthokonta,3P4R6@4751|Fungi,3QWFK@4890|Ascomycota,21ANQ@147550|Sordariomycetes,3TIND@5125|Hypocreales,3G452@34397|Clavicipitaceae	4751|Fungi	O	AhpC/TSA family	-	GO:0003674,GO:0003824,GO:0004791,GO:0005575,GO:0005622,GO:0005623,GO:0005737,GO:0006950,GO:0006979,GO:0008150,GO:0008152,GO:0009636,GO:0009987,GO:0015035,GO:0015036,GO:0016209,GO:0016491,GO:0016651,GO:0016667,GO:0016668,GO:0016671,GO:0019725,GO:0033554,GO:0034599,GO:0042221,GO:0042592,GO:0044424,GO:0044464,GO:0045454,GO:0047134,GO:0050789,GO:0050794,GO:0050896,GO:0051716,GO:0055114,GO:0065007,GO:…	-	ko:K03671	ko04621,ko05418,map04621,map05418	-	-	-	ko00000,ko00001,ko03110
A_take_rna-Ata00620.1	51453.EGR51066	4.98e-47	155.0	COG0526@1|root,KOG0907@2759|Eukaryota,3A886@33154|Opisthokonta,3P5A0@4751|Fungi,3QX8W@4890|Ascomycota,21BMK@147550|Sordariomycetes,3TJ1Z@5125|Hypocreales,3U2EV@5129|Hypocreaceae	4751|Fungi	O	Thioredoxin	TRX1	GO:0000011,GO:0000096,GO:0000097,GO:0000103,GO:0000302,GO:0000322,GO:0000323,GO:0000324,GO:0003674,GO:0003824,GO:0004791,GO:0005575,GO:0005622,GO:0005623,GO:0005634,GO:0005737,GO:0005739,GO:0005740,GO:0005758,GO:0005773,GO:0005829,GO:0006082,GO:0006464,GO:0006518,GO:0006520,GO:0006555,GO:0006575,GO:0006749,GO:0006790,GO:0006807,GO:0006810,GO:0006888,GO:0006890,GO:0006950,GO:0006979,GO:0006996,GO:…	-	ko:K03671	ko04621,ko05418,map04621,map05418	-	-	-	ko00000,ko00001,ko03110
A_take_rna-Ata01306.1	5111.M1WHE9	1.59e-103	306.0	KOG0908@1|root,KOG0908@2759|Eukaryota,3A2DH@33154|Opisthokonta,3P3Q3@4751|Fungi,3QVG5@4890|Ascomycota,21AGH@147550|Sordariomycetes,3TIAX@5125|Hypocreales,3G3SZ@34397|Clavicipitaceae	4751|Fungi	O	Thioredoxin	-	-	-	-	-	-	-	-	-
A_take_rna-Ata05398.1	568076.XP_007820172.1	5.99e-164	466.0	KOG0908@1|root,KOG0908@2759|Eukaryota,38B97@33154|Opisthokonta,3NYV7@4751|Fungi,3QJQM@4890|Ascomycota,2161A@147550|Sordariomycetes,3TEFT@5125|Hypocreales,3G2KN@34397|Clavicipitaceae	4751|Fungi	O	PITH domain	txl1	GO:0000122,GO:0003674,GO:0003824,GO:0004791,GO:0005575,GO:0005622,GO:0005623,GO:0005634,GO:0005737,GO:0006355,GO:0006357,GO:0006508,GO:0006511,GO:0006807,GO:0006950,GO:0006979,GO:0008150,GO:0008152,GO:0009056,GO:0009057,GO:0009636,GO:0009889,GO:0009890,GO:0009892,GO:0009987,GO:0010468,GO:0010498,GO:0010556,GO:0010558,GO:0010605,GO:0010629,GO:0015035,GO:0015036,GO:0016209,GO:0016491,GO:0016651,GO:…	-	ko:K03671	ko04621,ko05418,map04621,map05418	-	-	-	ko00000,ko00001,ko03110
CTWB_WP_203551949.1	59748.PA0784	7.53e-40	135.0	COG0526@1|root,COG0526@2|Bacteria	2|Bacteria	CO	cell redox homeostasis	trxA	-	-	ko:K03671	ko04621,ko05418,map04621,map05418	-	-	-	ko00000,ko00001,ko03110
EPWBP_lcl|CP040925.1_prot_QLL36962.1_326	1163385.PNWB_v1c1230	1.03e-70	213.0	COG3118@1|root,COG3118@2|Bacteria	2|Bacteria	O	belongs to the thioredoxin family	trxA_1	-	-	ko:K03671,ko:K05838	ko04621,ko05418,map04621,map05418	-	-	-	ko00000,ko00001,ko03110
F_mangiferae_XP_041676169.1	5127.CCT62195	3.83e-231	636.0	KOG0908@1|root,KOG0908@2759|Eukaryota,38B97@33154|Opisthokonta,3NYV7@4751|Fungi,3QJQM@4890|Ascomycota,2161A@147550|Sordariomycetes,3TEFT@5125|Hypocreales,1FTMY@110618|Nectriaceae	4751|Fungi	O	PITH domain	txl1	GO:0000122,GO:0003674,GO:0003824,GO:0004791,GO:0005575,GO:0005622,GO:0005623,GO:0005634,GO:0005737,GO:0006355,GO:0006357,GO:0006508,GO:0006511,GO:0006807,GO:0006950,GO:0006979,GO:0008150,GO:0008152,GO:0009056,GO:0009057,GO:0009636,GO:0009889,GO:0009890,GO:0009892,GO:0009987,GO:0010468,GO:0010498,GO:0010556,GO:0010558,GO:0010605,GO:0010629,GO:0015035,GO:0015036,GO:0016209,GO:0016491,GO:0016651,GO:…	-	ko:K03671	ko04621,ko05418,map04621,map05418	-	-	-	ko00000,ko00001,ko03110
F_mangiferae_XP_041679190.1	5127.CCT66344	4.98e-107	309.0	KOG0908@1|root,KOG0908@2759|Eukaryota,3AK20@33154|Opisthokonta,3PD4E@4751|Fungi,3R3EJ@4890|Ascomycota,219YF@147550|Sordariomycetes,3TIHC@5125|Hypocreales,1FUTH@110618|Nectriaceae	4751|Fungi	O	AhpC/TSA family	-	-	-	ko:K03671	ko04621,ko05418,map04621,map05418	-	-	-	ko00000,ko00001,ko03110
F_mangiferae_XP_041682358.1	5127.CCT64464	1.2e-147	416.0	KOG0908@1|root,KOG0908@2759|Eukaryota,3A2DH@33154|Opisthokonta,3P3Q3@4751|Fungi,3QVG5@4890|Ascomycota,21AGH@147550|Sordariomycetes,3TIAX@5125|Hypocreales,1FVW9@110618|Nectriaceae	4751|Fungi	O	Thioredoxin	-	-	-	-	-	-	-	-	-
F_mangiferae_XP_041686024.1	5127.CCT63971	2.58e-93	273.0	COG0526@1|root,KOG0907@2759|Eukaryota,3A886@33154|Opisthokonta,3P5A0@4751|Fungi,3QX8W@4890|Ascomycota,21BMK@147550|Sordariomycetes,3TJ1Z@5125|Hypocreales,1FUI4@110618|Nectriaceae	4751|Fungi	O	Thioredoxin	TRX1	GO:0000011,GO:0000096,GO:0000097,GO:0000103,GO:0000302,GO:0000322,GO:0000323,GO:0000324,GO:0003674,GO:0003824,GO:0004791,GO:0005575,GO:0005622,GO:0005623,GO:0005634,GO:0005737,GO:0005739,GO:0005740,GO:0005758,GO:0005773,GO:0005829,GO:0006082,GO:0006464,GO:0006518,GO:0006520,GO:0006555,GO:0006575,GO:0006749,GO:0006790,GO:0006807,GO:0006810,GO:0006888,GO:0006890,GO:0006950,GO:0006979,GO:0006996,GO:…	-	ko:K03671	ko04621,ko05418,map04621,map05418	-	-	-	ko00000,ko00001,ko03110
F_mangiferae_XP_041686536.1	5127.CCT71047	5.99e-70	211.0	COG0526@1|root,KOG0907@2759|Eukaryota,3A886@33154|Opisthokonta,3P5A0@4751|Fungi,3QX8W@4890|Ascomycota,21BMK@147550|Sordariomycetes,3TNYW@5125|Hypocreales,1FV6X@110618|Nectriaceae	4751|Fungi	O	Belongs to the thioredoxin family	TRX1	GO:0000011,GO:0000096,GO:0000097,GO:0000103,GO:0000302,GO:0000322,GO:0000323,GO:0000324,GO:0003674,GO:0003824,GO:0004791,GO:0005575,GO:0005622,GO:0005623,GO:0005634,GO:0005737,GO:0005739,GO:0005740,GO:0005758,GO:0005773,GO:0005829,GO:0006082,GO:0006464,GO:0006518,GO:0006520,GO:0006555,GO:0006575,GO:0006749,GO:0006790,GO:0006807,GO:0006810,GO:0006888,GO:0006890,GO:0006950,GO:0006979,GO:0006996,GO:…	-	ko:K03671	ko04621,ko05418,map04621,map05418	-	-	-	ko00000,ko00001,ko03110
F_mangiferae_XP_041687409.1	117187.FVEG_09356T0	4.25e-82	243.0	KOG0908@1|root,KOG0908@2759|Eukaryota,3A53W@33154|Opisthokonta,3P4R6@4751|Fungi,3QWFK@4890|Ascomycota,21ANQ@147550|Sordariomycetes,3TIND@5125|Hypocreales,1FUU5@110618|Nectriaceae	4751|Fungi	O	Thioredoxin	-	GO:0003674,GO:0003824,GO:0004791,GO:0005575,GO:0005622,GO:0005623,GO:0005737,GO:0006950,GO:0006979,GO:0008150,GO:0008152,GO:0009636,GO:0009987,GO:0015035,GO:0015036,GO:0016209,GO:0016491,GO:0016651,GO:0016667,GO:0016668,GO:0016671,GO:0019725,GO:0033554,GO:0034599,GO:0042221,GO:0042592,GO:0044424,GO:0044464,GO:0045454,GO:0047134,GO:0050789,GO:0050794,GO:0050896,GO:0051716,GO:0055114,GO:0065007,GO:…	-	ko:K03671	ko04621,ko05418,map04621,map05418	-	-	-	ko00000,ko00001,ko03110
F_mangiferae_XP_041688341.1	5507.FOXG_12107P0	1.21e-69	210.0	COG0526@1|root,KOG0907@2759|Eukaryota,38V5T@33154|Opisthokonta,3PQNE@4751|Fungi,3RA50@4890|Ascomycota,21GTF@147550|Sordariomycetes,3TNZQ@5125|Hypocreales,1FV8K@110618|Nectriaceae	4751|Fungi	O	Thioredoxin	-	-	-	ko:K03671	ko04621,ko05418,map04621,map05418	-	-	-	ko00000,ko00001,ko03110
F_mangiferae_XP_041690012.1	5127.CCT72773	2.84e-76	228.0	KOG0908@1|root,KOG0908@2759|Eukaryota	2759|Eukaryota	S	protein-disulfide reductase activity	TXNL1	GO:0000122,GO:0003674,GO:0003824,GO:0004791,GO:0005575,GO:0005622,GO:0005623,GO:0005634,GO:0005737,GO:0005829,GO:0006355,GO:0006357,GO:0006508,GO:0006511,GO:0006807,GO:0006950,GO:0006979,GO:0008150,GO:0008152,GO:0009056,GO:0009057,GO:0009636,GO:0009889,GO:0009890,GO:0009892,GO:0009987,GO:0010468,GO:0010498,GO:0010556,GO:0010558,GO:0010605,GO:0010629,GO:0015035,GO:0015036,GO:0016209,GO:0016491,GO:…	-	ko:K03671	ko04621,ko05418,map04621,map05418	-	-	-	ko00000,ko00001,ko03110
MBSP_lcl|NZ_CP015149.1_prot_WP_069028269.1_344	321961.AVAO01000003_gene318	9.96e-69	207.0	COG0526@1|root,COG0526@2|Bacteria	2|Bacteria	CO	cell redox homeostasis	trxA	-	-	ko:K03671	ko04621,ko05418,map04621,map05418	-	-	-	ko00000,ko00001,ko03110
MDP_lcl|NZ_CP085837.1_prot_WP_034172118.1_254	321961.AVAO01000003_gene318	3.47e-69	209.0	COG0526@1|root,COG0526@2|Bacteria	2|Bacteria	CO	cell redox homeostasis	trxA	-	-	ko:K03671	ko04621,ko05418,map04621,map05418	-	-	-	ko00000,ko00001,ko03110
M_perniciosa_XP_002387044.1	221103.XP_007844646.1	1.11e-62	206.0	COG0526@1|root,KOG0190@2759|Eukaryota,38GTB@33154|Opisthokonta,3NZ2W@4751|Fungi,3UYC8@5204|Basidiomycota,226AT@155619|Agaricomycetes,3W4H8@5338|Agaricales	4751|Fungi	O	Thioredoxin	PDI1	GO:0001666,GO:0003674,GO:0003756,GO:0003824,GO:0004656,GO:0005102,GO:0005178,GO:0005488,GO:0005515,GO:0005575,GO:0005576,GO:0005622,GO:0005623,GO:0005737,GO:0005783,GO:0005788,GO:0005793,GO:0005886,GO:0006082,GO:0006457,GO:0006464,GO:0006508,GO:0006511,GO:0006516,GO:0006517,GO:0006520,GO:0006575,GO:0006807,GO:0006950,GO:0007154,GO:0007165,GO:0007166,GO:0008150,GO:0008152,GO:0009056,GO:0009057,GO:…	5.3.4.1	ko:K09580	ko04141,map04141	-	-	-	ko00000,ko00001,ko01000,ko03110,ko04131,ko04147
M_perniciosa_XP_002393740.1	221103.XP_007849779.1	1.03e-88	282.0	COG0526@1|root,KOG0907@2759|Eukaryota,3A886@33154|Opisthokonta,3P5A0@4751|Fungi,3V2Q4@5204|Basidiomycota,229AD@155619|Agaricomycetes,3W71Y@5338|Agaricales	4751|Fungi	O	Thioredoxin	TRX3	GO:0003674,GO:0003824,GO:0004791,GO:0005575,GO:0005622,GO:0005623,GO:0005737,GO:0005739,GO:0006950,GO:0006979,GO:0008150,GO:0008152,GO:0009636,GO:0009987,GO:0015035,GO:0015036,GO:0016209,GO:0016491,GO:0016651,GO:0016667,GO:0016668,GO:0016671,GO:0019725,GO:0033554,GO:0034599,GO:0042221,GO:0042592,GO:0043226,GO:0043227,GO:0043229,GO:0043231,GO:0044424,GO:0044444,GO:0044464,GO:0045454,GO:0047134,GO:…	-	ko:K03671	ko04621,ko05418,map04621,map05418	-	-	-	ko00000,ko00001,ko03110
M_perniciosa_XP_002397162.1	221103.XP_007855243.1	9.55e-63	192.0	COG0526@1|root,KOG0907@2759|Eukaryota,3A886@33154|Opisthokonta,3P5A0@4751|Fungi,3V24C@5204|Basidiomycota,22AEJ@155619|Agaricomycetes,3W7VE@5338|Agaricales	4751|Fungi	O	Belongs to the thioredoxin family	-	-	-	ko:K03671	ko04621,ko05418,map04621,map05418	-	-	-	ko00000,ko00001,ko03110
OYM_lcl|AP006628.2_prot_BAD04321.1_236	262768.PAM_236	1.55e-55	172.0	COG0526@1|root,COG0526@2|Bacteria	2|Bacteria	CO	cell redox homeostasis	trxA	-	-	ko:K03671	ko04621,ko05418,map04621,map05418	-	-	-	ko00000,ko00001,ko03110
PWBP_lcl|CP066882.1_prot_QYC31379.1_31	321961.AVAO01000003_gene318	6.02e-68	206.0	COG0526@1|root,COG0526@2|Bacteria	2|Bacteria	CO	cell redox homeostasis	trxA	-	-	ko:K03671	ko04621,ko05418,map04621,map05418	-	-	-	ko00000,ko00001,ko03110
WBDP_WP_024563658.1	321961.AVAO01000003_gene318	2.64e-73	219.0	COG0526@1|root,COG0526@2|Bacteria	2|Bacteria	CO	cell redox homeostasis	trxA	-	-	ko:K03671	ko04621,ko05418,map04621,map05418	-	-	-	ko00000,ko00001,ko03110
peanut_WP_004994742.1	1163385.PNWB_v1c1230	1.03e-70	213.0	COG3118@1|root,COG3118@2|Bacteria	2|Bacteria	O	belongs to the thioredoxin family	trxA_1	-	-	ko:K03671,ko:K05838	ko04621,ko05418,map04621,map05418	-	-	-	ko00000,ko00001,ko03110
AP_WP_012504358.1	37692.ATP_00206	0.0	1133.0	COG0443@1|root,COG0443@2|Bacteria,3WT0V@544448|Tenericutes	544448|Tenericutes	O	Heat shock 70 kDa protein	dnaK	-	-	ko:K04043	ko03018,ko04212,ko05152,map03018,map04212,map05152	-	-	-	ko00000,ko00001,ko03019,ko03029,ko03110,ko04147
AYWB_lcl|NC_007716.1_prot_WP_041639781.1_60	322098.AYWB_061	0.0	1144.0	COG0443@1|root,COG0443@2|Bacteria,3WT0V@544448|Tenericutes	544448|Tenericutes	O	Heat shock 70 kDa protein	dnaK	-	-	ko:K04043	ko03018,ko04212,ko05152,map03018,map04212,map05152	-	-	-	ko00000,ko00001,ko03019,ko03029,ko03110,ko04147
A_take_rna-Ata00226.1	92637.XP_007807061.1	0.0	1183.0	COG0443@1|root,KOG0102@2759|Eukaryota,38EJA@33154|Opisthokonta,3NVS1@4751|Fungi,3QP9J@4890|Ascomycota,2133A@147550|Sordariomycetes,3TFCK@5125|Hypocreales,3FZX2@34397|Clavicipitaceae	4751|Fungi	O	MreB/Mbl protein	SSC1	GO:0001405,GO:0003674,GO:0003824,GO:0005488,GO:0005515,GO:0005575,GO:0005576,GO:0005618,GO:0005622,GO:0005623,GO:0005737,GO:0005739,GO:0005740,GO:0005743,GO:0005744,GO:0005759,GO:0005886,GO:0006457,GO:0006605,GO:0006626,GO:0006790,GO:0006810,GO:0006839,GO:0006886,GO:0006950,GO:0006970,GO:0006996,GO:0007005,GO:0008104,GO:0008150,GO:0008152,GO:0009277,GO:0009295,GO:0009628,GO:0009847,GO:0009893,GO:…	-	ko:K04043	ko03018,ko04212,ko05152,map03018,map04212,map05152	-	-	-	ko00000,ko00001,ko03019,ko03029,ko03110,ko04147
A_take_rna-Ata01213.1	5111.M1WH49	0.0	1148.0	COG0443@1|root,KOG0101@2759|Eukaryota,38D3W@33154|Opisthokonta,3NUH7@4751|Fungi,3QN82@4890|Ascomycota,217EP@147550|Sordariomycetes,3TE0S@5125|Hypocreales,3G0GX@34397|Clavicipitaceae	4751|Fungi	O	MreB/Mbl protein	SSB1	GO:0000054,GO:0002181,GO:0003674,GO:0003824,GO:0005488,GO:0005515,GO:0005516,GO:0005575,GO:0005622,GO:0005623,GO:0005737,GO:0005829,GO:0005844,GO:0005886,GO:0006139,GO:0006364,GO:0006396,GO:0006403,GO:0006405,GO:0006412,GO:0006414,GO:0006415,GO:0006450,GO:0006452,GO:0006457,GO:0006458,GO:0006518,GO:0006611,GO:0006725,GO:0006807,GO:0006810,GO:0006886,GO:0006913,GO:0006950,GO:0007154,GO:0008104,GO:…	-	ko:K03283	ko03040,ko04010,ko04141,ko04144,ko04213,ko04612,ko04915,ko05134,ko05145,ko05162,ko05164,ko05169,map03040,map04010,map04141,map04144,map04213,map04612,map04915,map05134,map05145,map05162,map05164,map05169	M00353,M00355	-	-	ko00000,ko00001,ko00002,ko01009,ko03009,ko03029,ko03041,ko03051,ko03110,ko04131,ko04147,ko04516
A_take_rna-Ata04330.1	5111.M1VU60	0.0	1176.0	COG0443@1|root,COG5256@1|root,KOG0100@2759|Eukaryota,KOG0458@2759|Eukaryota,38BRZ@33154|Opisthokonta,3NVR8@4751|Fungi,3QJYN@4890|Ascomycota,214PP@147550|Sordariomycetes,3TDHX@5125|Hypocreales,3G00X@34397|Clavicipitaceae	4751|Fungi	J	HBS1 N-terminus	-	GO:0000166,GO:0000184,GO:0000288,GO:0000291,GO:0000956,GO:0001882,GO:0001883,GO:0002181,GO:0002184,GO:0003674,GO:0003676,GO:0003723,GO:0003747,GO:0003824,GO:0003924,GO:0005488,GO:0005515,GO:0005525,GO:0005575,GO:0005622,GO:0005623,GO:0005737,GO:0005829,GO:0006139,GO:0006401,GO:0006402,GO:0006412,GO:0006415,GO:0006417,GO:0006518,GO:0006725,GO:0006807,GO:0006950,GO:0006986,GO:0006996,GO:0007154,GO:…	-	ko:K12595,ko:K14416	ko03015,ko03018,ko05134,map03015,map03018,map05134	-	-	-	ko00000,ko00001,ko03019
A_take_rna-Ata04330.2	5111.M1VU60	0.0	1090.0	COG0443@1|root,COG5256@1|root,KOG0100@2759|Eukaryota,KOG0458@2759|Eukaryota,38BRZ@33154|Opisthokonta,3NVR8@4751|Fungi,3QJYN@4890|Ascomycota,214PP@147550|Sordariomycetes,3TDHX@5125|Hypocreales,3G00X@34397|Clavicipitaceae	4751|Fungi	J	HBS1 N-terminus	-	GO:0000166,GO:0000184,GO:0000288,GO:0000291,GO:0000956,GO:0001882,GO:0001883,GO:0002181,GO:0002184,GO:0003674,GO:0003676,GO:0003723,GO:0003747,GO:0003824,GO:0003924,GO:0005488,GO:0005515,GO:0005525,GO:0005575,GO:0005622,GO:0005623,GO:0005737,GO:0005829,GO:0006139,GO:0006401,GO:0006402,GO:0006412,GO:0006415,GO:0006417,GO:0006518,GO:0006725,GO:0006807,GO:0006950,GO:0006986,GO:0006996,GO:0007154,GO:…	-	ko:K12595,ko:K14416	ko03015,ko03018,ko05134,map03015,map03018,map05134	-	-	-	ko00000,ko00001,ko03019
A_take_rna-Ata05832.1	5111.M1W839	0.0	1054.0	COG0443@1|root,KOG0101@2759|Eukaryota,38BSZ@33154|Opisthokonta,3NVJE@4751|Fungi,3QJZ7@4890|Ascomycota,2175I@147550|Sordariomycetes,3TDAI@5125|Hypocreales,3G2ZH@34397|Clavicipitaceae	4751|Fungi	O	MreB/Mbl protein	SSA2	GO:0000049,GO:0000060,GO:0000166,GO:0000209,GO:0000322,GO:0000323,GO:0000324,GO:0000329,GO:0002181,GO:0002376,GO:0003674,GO:0003676,GO:0003723,GO:0003824,GO:0005488,GO:0005515,GO:0005524,GO:0005575,GO:0005576,GO:0005618,GO:0005622,GO:0005623,GO:0005634,GO:0005681,GO:0005737,GO:0005739,GO:0005773,GO:0005774,GO:0005829,GO:0005844,GO:0005886,GO:0006403,GO:0006404,GO:0006412,GO:0006457,GO:0006464,GO:…	-	ko:K03283	ko03040,ko04010,ko04141,ko04144,ko04213,ko04612,ko04915,ko05134,ko05145,ko05162,ko05164,ko05169,map03040,map04010,map04141,map04144,map04213,map04612,map04915,map05134,map05145,map05162,map05164,map05169	M00353,M00355	-	-	ko00000,ko00001,ko00002,ko01009,ko03009,ko03029,ko03041,ko03051,ko03110,ko04131,ko04147,ko04516
CTWB_WP_203551984.1	59748.PA0555	0.0	1009.0	COG0443@1|root,COG0443@2|Bacteria,3WT0V@544448|Tenericutes	544448|Tenericutes	O	Heat shock 70 kDa protein	dnaK	-	-	ko:K04043	ko03018,ko04212,ko05152,map03018,map04212,map05152	-	-	-	ko00000,ko00001,ko03019,ko03029,ko03110,ko04147
EPWBP_lcl|CP040925.1_prot_QLL37005.1_369	1163385.PNWB_v1c1700	0.0	1134.0	COG0443@1|root,COG0443@2|Bacteria,3WT0V@544448|Tenericutes	544448|Tenericutes	O	Heat shock 70 kDa protein	dnaK	-	-	ko:K04043	ko03018,ko04212,ko05152,map03018,map04212,map05152	-	-	-	ko00000,ko00001,ko03019,ko03029,ko03110,ko04147
F_mangiferae_XP_041676656.1	5127.CCT62654	0.0	1229.0	COG0443@1|root,KOG0101@2759|Eukaryota,38BSZ@33154|Opisthokonta,3NVJE@4751|Fungi,3QJZ7@4890|Ascomycota,2175I@147550|Sordariomycetes,3TDAI@5125|Hypocreales,1FRD9@110618|Nectriaceae	4751|Fungi	O	heat shock	SSA2	GO:0000049,GO:0000060,GO:0000166,GO:0000209,GO:0000322,GO:0000323,GO:0000324,GO:0000329,GO:0002181,GO:0002376,GO:0003674,GO:0003676,GO:0003723,GO:0003824,GO:0005488,GO:0005515,GO:0005524,GO:0005575,GO:0005576,GO:0005618,GO:0005622,GO:0005623,GO:0005634,GO:0005681,GO:0005737,GO:0005739,GO:0005773,GO:0005774,GO:0005829,GO:0005844,GO:0005886,GO:0006403,GO:0006404,GO:0006412,GO:0006457,GO:0006464,GO:…	-	ko:K03283	ko03040,ko04010,ko04141,ko04144,ko04213,ko04612,ko04915,ko05134,ko05145,ko05162,ko05164,ko05169,map03040,map04010,map04141,map04144,map04213,map04612,map04915,map05134,map05145,map05162,map05164,map05169	M00353,M00355	-	-	ko00000,ko00001,ko00002,ko01009,ko03009,ko03029,ko03041,ko03051,ko03110,ko04131,ko04147,ko04516
F_mangiferae_XP_041676689.1	5507.FOXG_00893P0	0.0	1167.0	COG0443@1|root,KOG0101@2759|Eukaryota,38D3W@33154|Opisthokonta,3NUH7@4751|Fungi,3QN82@4890|Ascomycota,217EP@147550|Sordariomycetes,3TE0S@5125|Hypocreales,1FN1Q@110618|Nectriaceae	4751|Fungi	O	Belongs to the heat shock protein 70 family	SSB1	GO:0000054,GO:0002181,GO:0003674,GO:0003824,GO:0005488,GO:0005515,GO:0005516,GO:0005575,GO:0005622,GO:0005623,GO:0005737,GO:0005829,GO:0005844,GO:0005886,GO:0006139,GO:0006364,GO:0006396,GO:0006403,GO:0006405,GO:0006412,GO:0006414,GO:0006415,GO:0006450,GO:0006452,GO:0006457,GO:0006458,GO:0006518,GO:0006611,GO:0006725,GO:0006807,GO:0006810,GO:0006886,GO:0006913,GO:0006950,GO:0007154,GO:0008104,GO:…	-	ko:K03283	ko03040,ko04010,ko04141,ko04144,ko04213,ko04612,ko04915,ko05134,ko05145,ko05162,ko05164,ko05169,map03040,map04010,map04141,map04144,map04213,map04612,map04915,map05134,map05145,map05162,map05164,map05169	M00353,M00355	-	-	ko00000,ko00001,ko00002,ko01009,ko03009,ko03029,ko03041,ko03051,ko03110,ko04131,ko04147,ko04516
F_mangiferae_XP_041682336.1	117187.FVEG_04019T0	0.0	1279.0	COG0443@1|root,KOG0100@2759|Eukaryota,38BPF@33154|Opisthokonta,3NUYW@4751|Fungi,3QRGR@4890|Ascomycota,2159V@147550|Sordariomycetes,3TFZP@5125|Hypocreales,1FNYW@110618|Nectriaceae	4751|Fungi	O	Belongs to the heat shock protein 70 family	KAR2	GO:0000003,GO:0000166,GO:0000271,GO:0000741,GO:0000742,GO:0000746,GO:0000747,GO:0003674,GO:0003824,GO:0005488,GO:0005515,GO:0005524,GO:0005575,GO:0005622,GO:0005623,GO:0005634,GO:0005635,GO:0005737,GO:0005783,GO:0005788,GO:0005938,GO:0005975,GO:0005976,GO:0006073,GO:0006508,GO:0006511,GO:0006605,GO:0006612,GO:0006613,GO:0006614,GO:0006616,GO:0006620,GO:0006807,GO:0006810,GO:0006886,GO:0006950,GO:…	-	ko:K09490	ko03060,ko04141,ko04918,ko05020,map03060,map04141,map04918,map05020	-	-	-	ko00000,ko00001,ko03110,ko04131,ko04147
F_mangiferae_XP_041685882.1	117187.FVEG_06113T0	0.0	1216.0	COG0443@1|root,KOG0102@2759|Eukaryota,38EJA@33154|Opisthokonta,3NVS1@4751|Fungi,3QP9J@4890|Ascomycota,2133A@147550|Sordariomycetes,3TFCK@5125|Hypocreales,1FKTD@110618|Nectriaceae	4751|Fungi	O	Heat shock protein	SSC1	GO:0001405,GO:0003674,GO:0003824,GO:0005488,GO:0005515,GO:0005575,GO:0005576,GO:0005618,GO:0005622,GO:0005623,GO:0005737,GO:0005739,GO:0005740,GO:0005743,GO:0005744,GO:0005759,GO:0005886,GO:0006457,GO:0006605,GO:0006626,GO:0006790,GO:0006810,GO:0006839,GO:0006886,GO:0006950,GO:0006970,GO:0006996,GO:0007005,GO:0008104,GO:0008150,GO:0008152,GO:0009277,GO:0009295,GO:0009628,GO:0009847,GO:0009893,GO:…	-	ko:K04043	ko03018,ko04212,ko05152,map03018,map04212,map05152	-	-	-	ko00000,ko00001,ko03019,ko03029,ko03110,ko04147
MBSP_lcl|NZ_CP015149.1_prot_WP_069028054.1_79	322098.AYWB_061	0.0	1083.0	COG0443@1|root,COG0443@2|Bacteria,3WT0V@544448|Tenericutes	544448|Tenericutes	O	Heat shock 70 kDa protein	dnaK	-	-	ko:K04043	ko03018,ko04212,ko05152,map03018,map04212,map05152	-	-	-	ko00000,ko00001,ko03019,ko03029,ko03110,ko04147
MDP_lcl|NZ_CP085837.1_prot_WP_227807110.1_499	322098.AYWB_061	0.0	1090.0	COG0443@1|root,COG0443@2|Bacteria,3WT0V@544448|Tenericutes	544448|Tenericutes	O	Heat shock 70 kDa protein	dnaK	-	-	ko:K04043	ko03018,ko04212,ko05152,map03018,map04212,map05152	-	-	-	ko00000,ko00001,ko03019,ko03029,ko03110,ko04147
M_perniciosa_XP_002388310.1	221103.XP_007849674.1	0.0	1039.0	COG0443@1|root,KOG0100@2759|Eukaryota,38BPF@33154|Opisthokonta,3NUYW@4751|Fungi,3UZDW@5204|Basidiomycota,2282C@155619|Agaricomycetes,3W637@5338|Agaricales	4751|Fungi	O	Belongs to the heat shock protein 70 family	KAR2	GO:0000003,GO:0000166,GO:0000271,GO:0000741,GO:0000742,GO:0000746,GO:0000747,GO:0003674,GO:0003824,GO:0005488,GO:0005515,GO:0005524,GO:0005575,GO:0005622,GO:0005623,GO:0005634,GO:0005635,GO:0005737,GO:0005783,GO:0005788,GO:0005938,GO:0005975,GO:0005976,GO:0006073,GO:0006508,GO:0006511,GO:0006605,GO:0006612,GO:0006613,GO:0006614,GO:0006616,GO:0006620,GO:0006807,GO:0006810,GO:0006886,GO:0006950,GO:…	-	ko:K09490	ko03060,ko04141,ko04918,ko05020,map03060,map04141,map04918,map05020	-	-	-	ko00000,ko00001,ko03110,ko04131,ko04147
M_perniciosa_XP_002390160.1	5346.XP_002911884.1	7.52e-64	213.0	COG0443@1|root,KOG0101@2759|Eukaryota,38BSZ@33154|Opisthokonta,3NVJE@4751|Fungi,3UXZ2@5204|Basidiomycota,227UT@155619|Agaricomycetes,3W53H@5338|Agaricales	4751|Fungi	O	Belongs to the heat shock protein 70 family	SSA2	GO:0000049,GO:0000060,GO:0000166,GO:0000209,GO:0000322,GO:0000323,GO:0000324,GO:0000329,GO:0002181,GO:0002376,GO:0003674,GO:0003676,GO:0003723,GO:0003824,GO:0005488,GO:0005515,GO:0005524,GO:0005575,GO:0005576,GO:0005618,GO:0005622,GO:0005623,GO:0005634,GO:0005681,GO:0005737,GO:0005739,GO:0005773,GO:0005774,GO:0005829,GO:0005844,GO:0005886,GO:0006403,GO:0006404,GO:0006412,GO:0006457,GO:0006464,GO:…	-	ko:K03283	ko03040,ko04010,ko04141,ko04144,ko04213,ko04612,ko04915,ko05134,ko05145,ko05162,ko05164,ko05169,map03040,map04010,map04141,map04144,map04213,map04612,map04915,map05134,map05145,map05162,map05164,map05169	M00353,M00355	-	-	ko00000,ko00001,ko00002,ko01009,ko03009,ko03029,ko03041,ko03051,ko03110,ko04131,ko04147,ko04516
M_perniciosa_XP_002392935.1	221103.XP_007846785.1	1.09e-191	557.0	COG0443@1|root,KOG0104@2759|Eukaryota,38CWK@33154|Opisthokonta,3NURM@4751|Fungi,3UYK3@5204|Basidiomycota,225VW@155619|Agaricomycetes,3W4YK@5338|Agaricales	4751|Fungi	O	Belongs to the heat shock protein 70 family	LHS1	GO:0000166,GO:0000774,GO:0003674,GO:0005488,GO:0005515,GO:0005524,GO:0005575,GO:0005622,GO:0005623,GO:0005737,GO:0005783,GO:0005788,GO:0006457,GO:0006605,GO:0006612,GO:0006620,GO:0006810,GO:0006886,GO:0006950,GO:0006986,GO:0008104,GO:0008144,GO:0008150,GO:0009987,GO:0010033,GO:0012505,GO:0015031,GO:0015833,GO:0017076,GO:0030234,GO:0030554,GO:0031204,GO:0031974,GO:0032553,GO:0032555,GO:0032559,GO:…	-	ko:K09486	ko04141,map04141	-	-	-	ko00000,ko00001,ko03110
M_perniciosa_XP_002393598.1	221103.XP_007847651.1	1.56e-170	492.0	COG0443@1|root,KOG0101@2759|Eukaryota,38D3W@33154|Opisthokonta,3NUH7@4751|Fungi,3UZ83@5204|Basidiomycota,226D2@155619|Agaricomycetes,3W4HS@5338|Agaricales	4751|Fungi	O	Belongs to the heat shock protein 70 family	SSB1	GO:0000054,GO:0002181,GO:0003674,GO:0003824,GO:0005488,GO:0005515,GO:0005516,GO:0005575,GO:0005622,GO:0005623,GO:0005737,GO:0005829,GO:0005844,GO:0005886,GO:0006139,GO:0006364,GO:0006396,GO:0006403,GO:0006405,GO:0006412,GO:0006414,GO:0006415,GO:0006450,GO:0006452,GO:0006457,GO:0006458,GO:0006518,GO:0006611,GO:0006725,GO:0006807,GO:0006810,GO:0006886,GO:0006913,GO:0006950,GO:0007154,GO:0008104,GO:…	-	ko:K03283	ko03040,ko04010,ko04141,ko04144,ko04213,ko04612,ko04915,ko05134,ko05145,ko05162,ko05164,ko05169,map03040,map04010,map04141,map04144,map04213,map04612,map04915,map05134,map05145,map05162,map05164,map05169	M00353,M00355	-	-	ko00000,ko00001,ko00002,ko01009,ko03009,ko03029,ko03041,ko03051,ko03110,ko04131,ko04147,ko04516
M_perniciosa_XP_002395192.1	221103.XP_007847698.1	7.47e-128	383.0	COG0443@1|root,KOG0101@2759|Eukaryota,38BSZ@33154|Opisthokonta,3NVJE@4751|Fungi,3UXZ2@5204|Basidiomycota,227UT@155619|Agaricomycetes,3W53H@5338|Agaricales	4751|Fungi	O	Belongs to the heat shock protein 70 family	SSA2	GO:0000049,GO:0000060,GO:0000166,GO:0000209,GO:0000322,GO:0000323,GO:0000324,GO:0000329,GO:0002181,GO:0002376,GO:0003674,GO:0003676,GO:0003723,GO:0003824,GO:0005488,GO:0005515,GO:0005524,GO:0005575,GO:0005576,GO:0005618,GO:0005622,GO:0005623,GO:0005634,GO:0005681,GO:0005737,GO:0005739,GO:0005773,GO:0005774,GO:0005829,GO:0005844,GO:0005886,GO:0006403,GO:0006404,GO:0006412,GO:0006457,GO:0006464,GO:…	-	ko:K03283	ko03040,ko04010,ko04141,ko04144,ko04213,ko04612,ko04915,ko05134,ko05145,ko05162,ko05164,ko05169,map03040,map04010,map04141,map04144,map04213,map04612,map04915,map05134,map05145,map05162,map05164,map05169	M00353,M00355	-	-	ko00000,ko00001,ko00002,ko01009,ko03009,ko03029,ko03041,ko03051,ko03110,ko04131,ko04147,ko04516
OYM_lcl|AP006628.2_prot_BAD04789.1_702	262768.PAM_704	0.0	1139.0	COG0443@1|root,COG0443@2|Bacteria,3WT0V@544448|Tenericutes	544448|Tenericutes	O	Heat shock 70 kDa protein	dnaK	-	-	ko:K04043	ko03018,ko04212,ko05152,map03018,map04212,map05152	-	-	-	ko00000,ko00001,ko03019,ko03029,ko03110,ko04147
PWBP_lcl|CP066882.1_prot_QYC31363.1_412	322098.AYWB_061	0.0	1088.0	COG0443@1|root,COG0443@2|Bacteria,3WT0V@544448|Tenericutes	544448|Tenericutes	O	Heat shock 70 kDa protein	dnaK	-	-	ko:K04043	ko03018,ko04212,ko05152,map03018,map04212,map05152	-	-	-	ko00000,ko00001,ko03019,ko03029,ko03110,ko04147
WBDP_WP_024563452.1	321961.AVAO01000002_gene70	0.0	1143.0	COG0443@1|root,COG0443@2|Bacteria,3WT0V@544448|Tenericutes	544448|Tenericutes	O	Heat shock 70 kDa protein	dnaK	-	-	ko:K04043	ko03018,ko04212,ko05152,map03018,map04212,map05152	-	-	-	ko00000,ko00001,ko03019,ko03029,ko03110,ko04147
peanut_WP_004994840.1	1163385.PNWB_v1c1700	0.0	1134.0	COG0443@1|root,COG0443@2|Bacteria,3WT0V@544448|Tenericutes	544448|Tenericutes	O	Heat shock 70 kDa protein	dnaK	-	-	ko:K04043	ko03018,ko04212,ko05152,map03018,map04212,map05152	-	-	-	ko00000,ko00001,ko03019,ko03029,ko03110,ko04147
AP_WP_012504359.1	37692.ATP_00207	1.39e-257	707.0	COG0484@1|root,COG0484@2|Bacteria,3WSX8@544448|Tenericutes	544448|Tenericutes	O	ATP binding to DnaK triggers the release of the substrate protein, thus completing the reaction cycle. Several rounds of ATP-dependent interactions between DnaJ, DnaK and GrpE are required for fully efficient folding. Also involved, together with DnaK and GrpE, in the DNA replication of plasmids through activation of initiation proteins	dnaJ	-	-	ko:K03686,ko:K05516	-	-	-	-	ko00000,ko03029,ko03036,ko03110
AYWB_lcl|NC_007716.1_prot_WP_011412346.1_61	322098.AYWB_062	7.41e-235	648.0	COG0484@1|root,COG0484@2|Bacteria,3WSX8@544448|Tenericutes	544448|Tenericutes	O	ATP binding to DnaK triggers the release of the substrate protein, thus completing the reaction cycle. Several rounds of ATP-dependent interactions between DnaJ, DnaK and GrpE are required for fully efficient folding. Also involved, together with DnaK and GrpE, in the DNA replication of plasmids through activation of initiation proteins	dnaJ	-	-	ko:K03686,ko:K05516	-	-	-	-	ko00000,ko03029,ko03036,ko03110
A_take_rna-Ata00339.1	92637.XP_007807707.1	1.86e-262	747.0	COG0484@1|root,COG1028@1|root,KOG0715@2759|Eukaryota,KOG1208@2759|Eukaryota,38H0N@33154|Opisthokonta,3NUEY@4751|Fungi,3QJS0@4890|Ascomycota,2152C@147550|Sordariomycetes,3TE3S@5125|Hypocreales,3G1R7@34397|Clavicipitaceae	4751|Fungi	Q	DnaJ central domain	MDJ1	GO:0000002,GO:0001671,GO:0003674,GO:0005488,GO:0005515,GO:0005575,GO:0005622,GO:0005623,GO:0005737,GO:0005739,GO:0005740,GO:0005743,GO:0005759,GO:0005829,GO:0006457,GO:0006458,GO:0006508,GO:0006515,GO:0006807,GO:0006950,GO:0006996,GO:0007005,GO:0008047,GO:0008150,GO:0008152,GO:0009056,GO:0009057,GO:0009266,GO:0009408,GO:0009628,GO:0009987,GO:0016020,GO:0016043,GO:0019538,GO:0019866,GO:0019898,GO:…	-	ko:K03686	-	-	-	-	ko00000,ko03029,ko03110
A_take_rna-Ata01426.1	5111.M1WCI8	6.06e-251	694.0	COG0484@1|root,KOG0712@2759|Eukaryota,38GG3@33154|Opisthokonta,3NU15@4751|Fungi,3QJJ1@4890|Ascomycota,215T2@147550|Sordariomycetes,3THN1@5125|Hypocreales,3G0U3@34397|Clavicipitaceae	4751|Fungi	O	DnaJ central domain	SCJ1	GO:0003674,GO:0005488,GO:0005515,GO:0005575,GO:0005622,GO:0005623,GO:0005737,GO:0005783,GO:0005788,GO:0005829,GO:0006457,GO:0006508,GO:0006511,GO:0006807,GO:0006950,GO:0006986,GO:0008150,GO:0008152,GO:0009056,GO:0009057,GO:0009987,GO:0010033,GO:0010243,GO:0010498,GO:0012505,GO:0019538,GO:0019941,GO:0030163,GO:0030433,GO:0030544,GO:0031072,GO:0031974,GO:0033554,GO:0034620,GO:0034975,GO:0034976,GO:…	-	ko:K14002	ko04141,map04141	-	-	-	ko00000,ko00001
A_take_rna-Ata03043.1	5111.M1W2F1	6.37e-254	702.0	COG0484@1|root,KOG0712@2759|Eukaryota,38CPQ@33154|Opisthokonta,3NXND@4751|Fungi,3QMVP@4890|Ascomycota,2129X@147550|Sordariomycetes,3TFWH@5125|Hypocreales,3G0GA@34397|Clavicipitaceae	4751|Fungi	O	DnaJ central domain	XDJ1	GO:0001671,GO:0003674,GO:0005488,GO:0005515,GO:0005575,GO:0005622,GO:0005623,GO:0005634,GO:0005737,GO:0005739,GO:0005740,GO:0005741,GO:0006457,GO:0006605,GO:0006626,GO:0006810,GO:0006839,GO:0006886,GO:0006996,GO:0007005,GO:0008047,GO:0008104,GO:0008150,GO:0009987,GO:0015031,GO:0015833,GO:0016020,GO:0016021,GO:0016043,GO:0017038,GO:0019867,GO:0030150,GO:0030234,GO:0030544,GO:0031072,GO:0031090,GO:…	-	ko:K09503	ko04141,map04141	-	-	-	ko00000,ko00001,ko03029,ko03110
A_take_rna-Ata06519.1	92637.XP_007815403.1	3.02e-146	441.0	COG0484@1|root,KOG0714@2759|Eukaryota,3A5RF@33154|Opisthokonta,3P6AD@4751|Fungi,3QVTR@4890|Ascomycota,217FA@147550|Sordariomycetes,3TH77@5125|Hypocreales,3G2EY@34397|Clavicipitaceae	4751|Fungi	O	DnaJ molecular chaperone homology domain	-	-	-	-	-	-	-	-	-
A_take_rna-Ata06519.2	92637.XP_007815403.1	3.02e-146	441.0	COG0484@1|root,KOG0714@2759|Eukaryota,3A5RF@33154|Opisthokonta,3P6AD@4751|Fungi,3QVTR@4890|Ascomycota,217FA@147550|Sordariomycetes,3TH77@5125|Hypocreales,3G2EY@34397|Clavicipitaceae	4751|Fungi	O	DnaJ molecular chaperone homology domain	-	-	-	-	-	-	-	-	-
CTWB_WP_203551983.1	321961.AVAO01000002_gene69	2.92e-178	504.0	COG0484@1|root,COG0484@2|Bacteria,3WSX8@544448|Tenericutes	544448|Tenericutes	O	ATP binding to DnaK triggers the release of the substrate protein, thus completing the reaction cycle. Several rounds of ATP-dependent interactions between DnaJ, DnaK and GrpE are required for fully efficient folding. Also involved, together with DnaK and GrpE, in the DNA replication of plasmids through activation of initiation proteins	dnaJ	-	-	ko:K03686,ko:K05516	-	-	-	-	ko00000,ko03029,ko03036,ko03110
EPWBP_lcl|CP040925.1_prot_QLL37004.1_368	1163385.PNWB_v1c1690	1.6e-272	744.0	COG0484@1|root,COG0484@2|Bacteria,3WSX8@544448|Tenericutes	544448|Tenericutes	O	ATP binding to DnaK triggers the release of the substrate protein, thus completing the reaction cycle. Several rounds of ATP-dependent interactions between DnaJ, DnaK and GrpE are required for fully efficient folding. Also involved, together with DnaK and GrpE, in the DNA replication of plasmids through activation of initiation proteins	dnaJ	-	-	ko:K03686,ko:K05516	-	-	-	-	ko00000,ko03029,ko03036,ko03110
F_mangiferae_XP_041681415.1	5127.CCT68284	0.0	865.0	COG0484@1|root,KOG0712@2759|Eukaryota,38GG3@33154|Opisthokonta,3NU15@4751|Fungi,3QJJ1@4890|Ascomycota,215T2@147550|Sordariomycetes,3THN1@5125|Hypocreales,1FKIW@110618|Nectriaceae	4751|Fungi	O	DnaJ central domain	SCJ1	GO:0003674,GO:0005488,GO:0005515,GO:0005575,GO:0005622,GO:0005623,GO:0005737,GO:0005783,GO:0005788,GO:0005829,GO:0006457,GO:0006508,GO:0006511,GO:0006807,GO:0006950,GO:0006986,GO:0008150,GO:0008152,GO:0009056,GO:0009057,GO:0009987,GO:0010033,GO:0010243,GO:0010498,GO:0012505,GO:0019538,GO:0019941,GO:0030163,GO:0030433,GO:0030544,GO:0031072,GO:0031974,GO:0033554,GO:0034620,GO:0034975,GO:0034976,GO:…	-	ko:K14002	ko04141,map04141	-	-	-	ko00000,ko00001
F_mangiferae_XP_041684387.1	5127.CCT72259	1.26e-272	762.0	COG0484@1|root,KOG0714@2759|Eukaryota,3A5RF@33154|Opisthokonta,3P6AD@4751|Fungi,3QVTR@4890|Ascomycota,217FA@147550|Sordariomycetes,3TH77@5125|Hypocreales,1FSP2@110618|Nectriaceae	4751|Fungi	O	DnaJ molecular chaperone homology domain	-	-	-	-	-	-	-	-	-
F_mangiferae_XP_041686143.1	5127.CCT64082	0.0	905.0	COG0484@1|root,KOG0715@2759|Eukaryota,38H0N@33154|Opisthokonta,3NUEY@4751|Fungi,3QJS0@4890|Ascomycota,2152C@147550|Sordariomycetes,3TE3S@5125|Hypocreales,1FQ3H@110618|Nectriaceae	4751|Fungi	O	to mitochondrial DnaJ chaperone Mdj1	MDJ1	GO:0000002,GO:0001671,GO:0003674,GO:0005488,GO:0005515,GO:0005575,GO:0005622,GO:0005623,GO:0005737,GO:0005739,GO:0005740,GO:0005743,GO:0005759,GO:0005829,GO:0006457,GO:0006458,GO:0006508,GO:0006515,GO:0006807,GO:0006950,GO:0006996,GO:0007005,GO:0008047,GO:0008150,GO:0008152,GO:0009056,GO:0009057,GO:0009266,GO:0009408,GO:0009628,GO:0009987,GO:0016020,GO:0016043,GO:0019538,GO:0019866,GO:0019898,GO:…	-	ko:K03686	-	-	-	-	ko00000,ko03029,ko03110
F_mangiferae_XP_041688771.1	5507.FOXG_11516P0	9.74e-312	849.0	COG0484@1|root,KOG0712@2759|Eukaryota,38CPQ@33154|Opisthokonta,3NXND@4751|Fungi,3QMVP@4890|Ascomycota,2129X@147550|Sordariomycetes,3TFWH@5125|Hypocreales,1FQNB@110618|Nectriaceae	4751|Fungi	O	DnaJ central domain	XDJ1	GO:0001671,GO:0003674,GO:0005488,GO:0005515,GO:0005575,GO:0005622,GO:0005623,GO:0005634,GO:0005737,GO:0005739,GO:0005740,GO:0005741,GO:0006457,GO:0006605,GO:0006626,GO:0006810,GO:0006839,GO:0006886,GO:0006996,GO:0007005,GO:0008047,GO:0008104,GO:0008150,GO:0009987,GO:0015031,GO:0015833,GO:0016020,GO:0016021,GO:0016043,GO:0017038,GO:0019867,GO:0030150,GO:0030234,GO:0030544,GO:0031072,GO:0031090,GO:…	-	ko:K09503	ko04141,map04141	-	-	-	ko00000,ko00001,ko03029,ko03110
MBSP_lcl|NZ_CP015149.1_prot_WP_069028055.1_80	321961.AVAO01000002_gene69	2.59e-235	649.0	COG0484@1|root,COG0484@2|Bacteria,3WSX8@544448|Tenericutes	544448|Tenericutes	O	ATP binding to DnaK triggers the release of the substrate protein, thus completing the reaction cycle. Several rounds of ATP-dependent interactions between DnaJ, DnaK and GrpE are required for fully efficient folding. Also involved, together with DnaK and GrpE, in the DNA replication of plasmids through activation of initiation proteins	dnaJ	-	-	ko:K03686,ko:K05516	-	-	-	-	ko00000,ko03029,ko03036,ko03110
MDP_lcl|NZ_CP085837.1_prot_WP_227807109.1_498	321961.AVAO01000002_gene69	1.74e-233	645.0	COG0484@1|root,COG0484@2|Bacteria,3WSX8@544448|Tenericutes	544448|Tenericutes	O	ATP binding to DnaK triggers the release of the substrate protein, thus completing the reaction cycle. Several rounds of ATP-dependent interactions between DnaJ, DnaK and GrpE are required for fully efficient folding. Also involved, together with DnaK and GrpE, in the DNA replication of plasmids through activation of initiation proteins	dnaJ	-	-	ko:K03686,ko:K05516	-	-	-	-	ko00000,ko03029,ko03036,ko03110
M_perniciosa_XP_002388905.1	221103.XP_007851899.1	2.3e-186	522.0	COG0484@1|root,KOG0712@2759|Eukaryota,38GG3@33154|Opisthokonta,3NU15@4751|Fungi,3UYIB@5204|Basidiomycota,228GN@155619|Agaricomycetes,3W3TW@5338|Agaricales	4751|Fungi	O	DnaJ central domain	SCJ1	GO:0003674,GO:0005488,GO:0005515,GO:0005575,GO:0005622,GO:0005623,GO:0005737,GO:0005783,GO:0005788,GO:0005829,GO:0006457,GO:0006508,GO:0006511,GO:0006807,GO:0006950,GO:0006986,GO:0008150,GO:0008152,GO:0009056,GO:0009057,GO:0009987,GO:0010033,GO:0010243,GO:0010498,GO:0012505,GO:0019538,GO:0019941,GO:0030163,GO:0030433,GO:0030544,GO:0031072,GO:0031974,GO:0033554,GO:0034620,GO:0034975,GO:0034976,GO:…	-	ko:K14002	ko04141,map04141	-	-	-	ko00000,ko00001
M_perniciosa_XP_002392266.1	221103.XP_007842452.1	1.48e-148	430.0	COG2214@1|root,KOG0691@2759|Eukaryota,38GRI@33154|Opisthokonta,3NXFB@4751|Fungi,3UZK1@5204|Basidiomycota,226T2@155619|Agaricomycetes,3W3YF@5338|Agaricales	4751|Fungi	O	X-domain of DnaJ-containing	CAJ1	GO:0003674,GO:0005488,GO:0005515,GO:0005575,GO:0005622,GO:0005623,GO:0005634,GO:0005737,GO:0005783,GO:0005829,GO:0005933,GO:0006457,GO:0006605,GO:0006625,GO:0006626,GO:0006810,GO:0006839,GO:0006886,GO:0006996,GO:0007005,GO:0007006,GO:0007031,GO:0008104,GO:0008150,GO:0009987,GO:0012505,GO:0015031,GO:0015833,GO:0015919,GO:0016043,GO:0016558,GO:0017038,GO:0030544,GO:0031072,GO:0033036,GO:0033365,GO:…	-	-	-	-	-	-	-
M_perniciosa_XP_002394651.1	221103.XP_007846666.1	3.09e-61	200.0	COG0484@1|root,KOG0550@2759|Eukaryota,KOG0714@2759|Eukaryota,3ANIK@33154|Opisthokonta,3PEMH@4751|Fungi,3V609@5204|Basidiomycota,22DR8@155619|Agaricomycetes,3W8A1@5338|Agaricales	4751|Fungi	O	DnaJ C terminal domain	-	-	-	ko:K09510	-	-	-	-	ko00000,ko03110
M_perniciosa_XP_002396264.1	221103.XP_007856583.1	7.87e-95	291.0	COG2214@1|root,KOG0691@2759|Eukaryota,38GRI@33154|Opisthokonta,3NXFB@4751|Fungi,3UY5R@5204|Basidiomycota,227P1@155619|Agaricomycetes,3W62R@5338|Agaricales	4751|Fungi	O	X-domain of DnaJ-containing	CAJ1	GO:0003674,GO:0005488,GO:0005515,GO:0005575,GO:0005622,GO:0005623,GO:0005634,GO:0005737,GO:0005783,GO:0005829,GO:0005933,GO:0006457,GO:0006605,GO:0006625,GO:0006626,GO:0006810,GO:0006839,GO:0006886,GO:0006996,GO:0007005,GO:0007006,GO:0007031,GO:0008104,GO:0008150,GO:0009987,GO:0012505,GO:0015031,GO:0015833,GO:0015919,GO:0016043,GO:0016558,GO:0017038,GO:0030544,GO:0031072,GO:0033036,GO:0033365,GO:…	-	-	-	-	-	-	-
M_perniciosa_XP_002398035.1	221103.XP_007850566.1	1.1e-62	207.0	COG0484@1|root,KOG0550@2759|Eukaryota,38CD1@33154|Opisthokonta,3NV1Y@4751|Fungi,3UY69@5204|Basidiomycota,228A9@155619|Agaricomycetes,3W4E4@5338|Agaricales	4751|Fungi	O	DnaJ molecular chaperone homology domain	-	GO:0003674,GO:0005488,GO:0005515,GO:0006457,GO:0006458,GO:0008150,GO:0009987,GO:0030544,GO:0031072,GO:0051084,GO:0051085,GO:0061077	-	ko:K09527	-	-	-	-	ko00000,ko03110
OYM_lcl|AP006628.2_prot_BAD04788.1_701	262768.PAM_703	3.94e-174	486.0	COG0484@1|root,COG0484@2|Bacteria,3WSX8@544448|Tenericutes	544448|Tenericutes	O	ATP binding to DnaK triggers the release of the substrate protein, thus completing the reaction cycle. Several rounds of ATP-dependent interactions between DnaJ, DnaK and GrpE are required for fully efficient folding. Also involved, together with DnaK and GrpE, in the DNA replication of plasmids through activation of initiation proteins	dnaJ	-	-	ko:K03686,ko:K05516	-	-	-	-	ko00000,ko03029,ko03036,ko03110
PWBP_lcl|CP066882.1_prot_QYC31362.1_411	321961.AVAO01000002_gene69	3.15e-236	652.0	COG0484@1|root,COG0484@2|Bacteria,3WSX8@544448|Tenericutes	544448|Tenericutes	O	ATP binding to DnaK triggers the release of the substrate protein, thus completing the reaction cycle. Several rounds of ATP-dependent interactions between DnaJ, DnaK and GrpE are required for fully efficient folding. Also involved, together with DnaK and GrpE, in the DNA replication of plasmids through activation of initiation proteins	dnaJ	-	-	ko:K03686,ko:K05516	-	-	-	-	ko00000,ko03029,ko03036,ko03110
WBDP_WP_029783872.1	321961.AVAO01000002_gene69	6.77e-247	679.0	COG0484@1|root,COG0484@2|Bacteria,3WSX8@544448|Tenericutes	544448|Tenericutes	O	ATP binding to DnaK triggers the release of the substrate protein, thus completing the reaction cycle. Several rounds of ATP-dependent interactions between DnaJ, DnaK and GrpE are required for fully efficient folding. Also involved, together with DnaK and GrpE, in the DNA replication of plasmids through activation of initiation proteins	dnaJ	-	-	ko:K03686,ko:K05516	-	-	-	-	ko00000,ko03029,ko03036,ko03110
peanut_WP_004994838.1	1163385.PNWB_v1c1690	1.6e-272	744.0	COG0484@1|root,COG0484@2|Bacteria,3WSX8@544448|Tenericutes	544448|Tenericutes	O	ATP binding to DnaK triggers the release of the substrate protein, thus completing the reaction cycle. Several rounds of ATP-dependent interactions between DnaJ, DnaK and GrpE are required for fully efficient folding. Also involved, together with DnaK and GrpE, in the DNA replication of plasmids through activation of initiation proteins	dnaJ	-	-	ko:K03686,ko:K05516	-	-	-	-	ko00000,ko03029,ko03036,ko03110
AP_WP_012504537.1	37692.ATP_00391	0.0	2619.0	COG0086@1|root,COG0086@2|Bacteria,3WT3X@544448|Tenericutes	544448|Tenericutes	K	DNA-dependent RNA polymerase catalyzes the transcription of DNA into RNA using the four ribonucleoside triphosphates as substrates	rpoC	-	2.7.7.6	ko:K03046	ko00230,ko00240,ko01100,ko03020,map00230,map00240,map01100,map03020	M00183	R00435,R00441,R00442,R00443	RC02795	br01611,ko00000,ko00001,ko00002,ko01000,ko03021,ko03400
AYWB_lcl|NC_007716.1_prot_WP_011412741.1_435	322098.AYWB_460	0.0	2633.0	COG0086@1|root,COG0086@2|Bacteria,3WT3X@544448|Tenericutes	544448|Tenericutes	K	DNA-dependent RNA polymerase catalyzes the transcription of DNA into RNA using the four ribonucleoside triphosphates as substrates	rpoC	-	2.7.7.6	ko:K03046	ko00230,ko00240,ko01100,ko03020,map00230,map00240,map01100,map03020	M00183	R00435,R00441,R00442,R00443	RC02795	br01611,ko00000,ko00001,ko00002,ko01000,ko03021,ko03400
A_take_rna-Ata00973.1	568076.XP_007816847.1	0.0	3043.0	COG0086@1|root,KOG0260@2759|Eukaryota,38CEW@33154|Opisthokonta,3NWQ7@4751|Fungi,3QM1W@4890|Ascomycota,215NY@147550|Sordariomycetes,3TGYR@5125|Hypocreales,3G0VJ@34397|Clavicipitaceae	4751|Fungi	K	DNA-dependent RNA polymerase catalyzes the transcription of DNA into RNA using the four ribonucleoside triphosphates as substrates	RPO21	GO:0000228,GO:0000428,GO:0000731,GO:0000785,GO:0000790,GO:0003674,GO:0003676,GO:0003677,GO:0005488,GO:0005575,GO:0005622,GO:0005623,GO:0005634,GO:0005654,GO:0005665,GO:0005694,GO:0005737,GO:0005739,GO:0006139,GO:0006259,GO:0006281,GO:0006301,GO:0006351,GO:0006366,GO:0006725,GO:0006807,GO:0006950,GO:0006974,GO:0008150,GO:0008152,GO:0009058,GO:0009059,GO:0009987,GO:0010467,GO:0010494,GO:0016070,GO:…	2.7.7.6	ko:K03006	ko00230,ko00240,ko01100,ko03020,ko05016,ko05168,ko05169,map00230,map00240,map01100,map03020,map05016,map05168,map05169	M00180	R00435,R00441,R00442,R00443	RC02795	br01611,ko00000,ko00001,ko00002,ko01000,ko03021,ko03400
A_take_rna-Ata03210.1	568076.XP_007824411.1	0.0	2263.0	COG0086@1|root,KOG0261@2759|Eukaryota,38G14@33154|Opisthokonta,3NXKP@4751|Fungi,3QM0W@4890|Ascomycota,211ZM@147550|Sordariomycetes,3TF3X@5125|Hypocreales,3G2Y5@34397|Clavicipitaceae	4751|Fungi	K	DNA-dependent RNA polymerase catalyzes the transcription of DNA into RNA using the four ribonucleoside triphosphates as substrates	RPO31	GO:0000428,GO:0003674,GO:0003824,GO:0003899,GO:0005575,GO:0005622,GO:0005623,GO:0005634,GO:0005654,GO:0005666,GO:0006139,GO:0006351,GO:0006383,GO:0006399,GO:0006725,GO:0006807,GO:0008150,GO:0008152,GO:0009058,GO:0009059,GO:0009304,GO:0009987,GO:0010467,GO:0016070,GO:0016740,GO:0016772,GO:0016779,GO:0018130,GO:0019438,GO:0030880,GO:0031974,GO:0031981,GO:0032774,GO:0032991,GO:0034062,GO:0034641,GO:…	2.7.7.6	ko:K03018,ko:K21594	ko00230,ko00240,ko01100,ko03020,ko04623,ko05169,map00230,map00240,map01100,map03020,map04623,map05169	M00181	R00435,R00441,R00442,R00443	RC02795	br01611,ko00000,ko00001,ko00002,ko01000,ko03021,ko03029
CTWB_WP_203552288.1	262768.PAM_261	0.0	2209.0	COG0086@1|root,COG0086@2|Bacteria,3WT3X@544448|Tenericutes	544448|Tenericutes	K	DNA-dependent RNA polymerase catalyzes the transcription of DNA into RNA using the four ribonucleoside triphosphates as substrates	rpoC	-	2.7.7.6	ko:K03046	ko00230,ko00240,ko01100,ko03020,map00230,map00240,map01100,map03020	M00183	R00435,R00441,R00442,R00443	RC02795	br01611,ko00000,ko00001,ko00002,ko01000,ko03021,ko03400
EPWBP_lcl|CP040925.1_prot_QLL36740.1_104	1163385.PNWB_v1c2230	0.0	2675.0	COG0086@1|root,COG0086@2|Bacteria,3WT3X@544448|Tenericutes	544448|Tenericutes	K	DNA-dependent RNA polymerase catalyzes the transcription of DNA into RNA using the four ribonucleoside triphosphates as substrates	rpoC	-	2.7.7.6	ko:K03046	ko00230,ko00240,ko01100,ko03020,map00230,map00240,map01100,map03020	M00183	R00435,R00441,R00442,R00443	RC02795	br01611,ko00000,ko00001,ko00002,ko01000,ko03021,ko03400
F_mangiferae_XP_041676695.1	5127.CCT62687	0.0	3231.0	COG0086@1|root,KOG0260@2759|Eukaryota,38CEW@33154|Opisthokonta,3NWQ7@4751|Fungi,3QM1W@4890|Ascomycota,215NY@147550|Sordariomycetes,3TGYR@5125|Hypocreales,1FPHP@110618|Nectriaceae	4751|Fungi	K	DNA-dependent RNA polymerase catalyzes the transcription of DNA into RNA using the four ribonucleoside triphosphates as substrates	RPO21	GO:0000228,GO:0000428,GO:0000731,GO:0000785,GO:0000790,GO:0003674,GO:0003676,GO:0003677,GO:0005488,GO:0005575,GO:0005622,GO:0005623,GO:0005634,GO:0005654,GO:0005665,GO:0005694,GO:0005737,GO:0005739,GO:0006139,GO:0006259,GO:0006281,GO:0006301,GO:0006351,GO:0006366,GO:0006725,GO:0006807,GO:0006950,GO:0006974,GO:0008150,GO:0008152,GO:0009058,GO:0009059,GO:0009987,GO:0010467,GO:0010494,GO:0016070,GO:…	2.7.7.6	ko:K03006	ko00230,ko00240,ko01100,ko03020,ko05016,ko05168,ko05169,map00230,map00240,map01100,map03020,map05016,map05168,map05169	M00180	R00435,R00441,R00442,R00443	RC02795	br01611,ko00000,ko00001,ko00002,ko01000,ko03021,ko03400
F_mangiferae_XP_041680111.1	5127.CCT68788	0.0	2892.0	COG0086@1|root,KOG0261@2759|Eukaryota,38G14@33154|Opisthokonta,3NXKP@4751|Fungi,3QM0W@4890|Ascomycota,211ZM@147550|Sordariomycetes,3TF3X@5125|Hypocreales,1FTYI@110618|Nectriaceae	4751|Fungi	K	DNA-dependent RNA polymerase catalyzes the transcription of DNA into RNA using the four ribonucleoside triphosphates as substrates	RPO31	GO:0000428,GO:0003674,GO:0003824,GO:0003899,GO:0005575,GO:0005622,GO:0005623,GO:0005634,GO:0005654,GO:0005666,GO:0006139,GO:0006351,GO:0006383,GO:0006399,GO:0006725,GO:0006807,GO:0008150,GO:0008152,GO:0009058,GO:0009059,GO:0009304,GO:0009987,GO:0010467,GO:0016070,GO:0016740,GO:0016772,GO:0016779,GO:0018130,GO:0019438,GO:0030880,GO:0031974,GO:0031981,GO:0032774,GO:0032991,GO:0034062,GO:0034641,GO:…	2.7.7.6	ko:K03018,ko:K21594	ko00230,ko00240,ko01100,ko03020,ko04623,ko05169,map00230,map00240,map01100,map03020,map04623,map05169	M00181	R00435,R00441,R00442,R00443	RC02795	br01611,ko00000,ko00001,ko00002,ko01000,ko03021,ko03029
MBSP_lcl|NZ_CP015149.1_prot_WP_069028251.1_318	262768.PAM_261	0.0	2611.0	COG0086@1|root,COG0086@2|Bacteria,3WT3X@544448|Tenericutes	544448|Tenericutes	K	DNA-dependent RNA polymerase catalyzes the transcription of DNA into RNA using the four ribonucleoside triphosphates as substrates	rpoC	-	2.7.7.6	ko:K03046	ko00230,ko00240,ko01100,ko03020,map00230,map00240,map01100,map03020	M00183	R00435,R00441,R00442,R00443	RC02795	br01611,ko00000,ko00001,ko00002,ko01000,ko03021,ko03400
MDP_lcl|NZ_CP085837.1_prot_WP_227807384.1_280	262768.PAM_261	0.0	2617.0	COG0086@1|root,COG0086@2|Bacteria,3WT3X@544448|Tenericutes	544448|Tenericutes	K	DNA-dependent RNA polymerase catalyzes the transcription of DNA into RNA using the four ribonucleoside triphosphates as substrates	rpoC	-	2.7.7.6	ko:K03046	ko00230,ko00240,ko01100,ko03020,map00230,map00240,map01100,map03020	M00183	R00435,R00441,R00442,R00443	RC02795	br01611,ko00000,ko00001,ko00002,ko01000,ko03021,ko03400
M_perniciosa_XP_002386005.1	4565.Traes_5DL_2777A7F49.1	1.89e-33	131.0	COG0086@1|root,KOG0260@2759|Eukaryota,37S4G@33090|Viridiplantae,3G912@35493|Streptophyta,3KNAZ@4447|Liliopsida,3I81P@38820|Poales	35493|Streptophyta	K	DNA-dependent RNA polymerase catalyzes the transcription of DNA into RNA using the four ribonucleoside triphosphates as substrates	-	-	2.7.7.6	ko:K03006	ko00230,ko00240,ko01100,ko03020,ko05016,ko05168,ko05169,map00230,map00240,map01100,map03020,map05016,map05168,map05169	M00180	R00435,R00441,R00442,R00443	RC02795	br01611,ko00000,ko00001,ko00002,ko01000,ko03021,ko03400
M_perniciosa_XP_002386080.1	42345.XP_008813807.1	1.41e-10	63.2	COG0086@1|root,KOG0261@2759|Eukaryota,37JQB@33090|Viridiplantae,3GEEW@35493|Streptophyta,3KN1I@4447|Liliopsida	35493|Streptophyta	K	DNA-dependent RNA polymerase catalyzes the transcription of DNA into RNA using the four ribonucleoside triphosphates as substrates	-	-	2.7.7.6	ko:K03018	ko00230,ko00240,ko01100,ko03020,ko04623,ko05169,map00230,map00240,map01100,map03020,map04623,map05169	M00181	R00435,R00441,R00442,R00443	RC02795	br01611,ko00000,ko00001,ko00002,ko01000,ko03021
M_perniciosa_XP_002392590.1	39416.CAZ82670	2.6e-85	265.0	COG0086@1|root,KOG0261@2759|Eukaryota,38G14@33154|Opisthokonta,3NXKP@4751|Fungi,3QM0W@4890|Ascomycota	4751|Fungi	K	DNA-dependent RNA polymerase catalyzes the transcription of DNA into RNA using the four ribonucleoside triphosphates as substrates	RPO31	GO:0000428,GO:0003674,GO:0003824,GO:0003899,GO:0005575,GO:0005622,GO:0005623,GO:0005634,GO:0005654,GO:0005666,GO:0006139,GO:0006351,GO:0006383,GO:0006399,GO:0006725,GO:0006807,GO:0008150,GO:0008152,GO:0009058,GO:0009059,GO:0009304,GO:0009987,GO:0010467,GO:0016070,GO:0016740,GO:0016772,GO:0016779,GO:0018130,GO:0019438,GO:0030880,GO:0031974,GO:0031981,GO:0032774,GO:0032991,GO:0034062,GO:0034641,GO:…	2.7.7.6	ko:K03018,ko:K21594	ko00230,ko00240,ko01100,ko03020,ko04623,ko05169,map00230,map00240,map01100,map03020,map04623,map05169	M00181	R00435,R00441,R00442,R00443	RC02795	br01611,ko00000,ko00001,ko00002,ko01000,ko03021,ko03029
M_perniciosa_XP_002394434.1	4929.XP_001487731.1	8.42e-24	99.0	COG0086@1|root,KOG0260@2759|Eukaryota,38CEW@33154|Opisthokonta,3NWQ7@4751|Fungi,3QM1W@4890|Ascomycota,3RRGU@4891|Saccharomycetes,47B2G@766764|Debaryomycetaceae	4751|Fungi	K	DNA-dependent RNA polymerase catalyzes the transcription of DNA into RNA using the four ribonucleoside triphosphates as substrates	RPO21	GO:0000228,GO:0000428,GO:0000731,GO:0000785,GO:0000790,GO:0003674,GO:0003676,GO:0003677,GO:0005488,GO:0005575,GO:0005622,GO:0005623,GO:0005634,GO:0005654,GO:0005665,GO:0005694,GO:0005737,GO:0005739,GO:0006139,GO:0006259,GO:0006281,GO:0006301,GO:0006351,GO:0006366,GO:0006725,GO:0006807,GO:0006950,GO:0006974,GO:0008150,GO:0008152,GO:0009058,GO:0009059,GO:0009987,GO:0010467,GO:0010494,GO:0016070,GO:…	2.7.7.6	ko:K03006	ko00230,ko00240,ko01100,ko03020,ko05016,ko05168,ko05169,map00230,map00240,map01100,map03020,map05016,map05168,map05169	M00180	R00435,R00441,R00442,R00443	RC02795	br01611,ko00000,ko00001,ko00002,ko01000,ko03021,ko03400
M_perniciosa_XP_002395284.1	28583.AMAG_18899T0	3.14e-44	148.0	COG0086@1|root,KOG0260@2759|Eukaryota,38CEW@33154|Opisthokonta,3NWQ7@4751|Fungi	4751|Fungi	K	DNA-dependent RNA polymerase catalyzes the transcription of DNA into RNA using the four ribonucleoside triphosphates as substrates	RPO21	GO:0000228,GO:0000428,GO:0000731,GO:0000785,GO:0000790,GO:0003674,GO:0003676,GO:0003677,GO:0005488,GO:0005575,GO:0005622,GO:0005623,GO:0005634,GO:0005654,GO:0005665,GO:0005694,GO:0005737,GO:0005739,GO:0006139,GO:0006259,GO:0006281,GO:0006301,GO:0006351,GO:0006366,GO:0006725,GO:0006807,GO:0006950,GO:0006974,GO:0008150,GO:0008152,GO:0009058,GO:0009059,GO:0009987,GO:0010467,GO:0010494,GO:0016070,GO:…	2.7.7.6	ko:K03006	ko00230,ko00240,ko01100,ko03020,ko05016,ko05168,ko05169,map00230,map00240,map01100,map03020,map05016,map05168,map05169	M00180	R00435,R00441,R00442,R00443	RC02795	br01611,ko00000,ko00001,ko00002,ko01000,ko03021,ko03400
M_perniciosa_XP_002395497.1	221103.XP_007856035.1	1.4e-189	576.0	COG0086@1|root,KOG0260@2759|Eukaryota,38CEW@33154|Opisthokonta,3NWQ7@4751|Fungi,3UYEK@5204|Basidiomycota,22815@155619|Agaricomycetes,3W5ZH@5338|Agaricales	4751|Fungi	K	DNA-dependent RNA polymerase catalyzes the transcription of DNA into RNA using the four ribonucleoside triphosphates as substrates	RPO21	GO:0000228,GO:0000428,GO:0000731,GO:0000785,GO:0000790,GO:0003674,GO:0003676,GO:0003677,GO:0005488,GO:0005575,GO:0005622,GO:0005623,GO:0005634,GO:0005654,GO:0005665,GO:0005694,GO:0005737,GO:0005739,GO:0006139,GO:0006259,GO:0006281,GO:0006301,GO:0006351,GO:0006366,GO:0006725,GO:0006807,GO:0006950,GO:0006974,GO:0008150,GO:0008152,GO:0009058,GO:0009059,GO:0009987,GO:0010467,GO:0010494,GO:0016070,GO:…	2.7.7.6	ko:K03006	ko00230,ko00240,ko01100,ko03020,ko05016,ko05168,ko05169,map00230,map00240,map01100,map03020,map05016,map05168,map05169	M00180	R00435,R00441,R00442,R00443	RC02795	br01611,ko00000,ko00001,ko00002,ko01000,ko03021,ko03400
M_perniciosa_XP_002395579.1	82508.K1VP69	2.12e-49	176.0	COG0086@1|root,KOG0262@2759|Eukaryota,38C9Q@33154|Opisthokonta,3NVF6@4751|Fungi,3UZ0D@5204|Basidiomycota,3VDFN@5234|Tremellales	4751|Fungi	K	DNA-dependent RNA polymerase catalyzes the transcription of DNA into RNA using the four ribonucleoside triphosphates as substrates	RPA190	GO:0000428,GO:0003674,GO:0003682,GO:0005488,GO:0005575,GO:0005622,GO:0005623,GO:0005634,GO:0005730,GO:0005736,GO:0006139,GO:0006351,GO:0006360,GO:0006725,GO:0006807,GO:0008150,GO:0008152,GO:0009058,GO:0009059,GO:0009303,GO:0009987,GO:0010467,GO:0016070,GO:0016072,GO:0018130,GO:0019438,GO:0030880,GO:0031974,GO:0031981,GO:0032774,GO:0032991,GO:0034641,GO:0034645,GO:0034654,GO:0034660,GO:0042790,GO:…	2.7.7.6	ko:K02999	ko00230,ko00240,ko01100,ko03020,map00230,map00240,map01100,map03020	M00182	R00435,R00441,R00442,R00443	RC02795	br01611,ko00000,ko00001,ko00002,ko01000,ko03021
M_perniciosa_XP_002397230.1	39416.CAZ82671	3.89e-40	148.0	COG0086@1|root,KOG0261@2759|Eukaryota,38G14@33154|Opisthokonta,3NXKP@4751|Fungi,3QM0W@4890|Ascomycota	4751|Fungi	K	DNA-dependent RNA polymerase catalyzes the transcription of DNA into RNA using the four ribonucleoside triphosphates as substrates	RPO31	GO:0000428,GO:0003674,GO:0003824,GO:0003899,GO:0005575,GO:0005622,GO:0005623,GO:0005634,GO:0005654,GO:0005666,GO:0006139,GO:0006351,GO:0006383,GO:0006399,GO:0006725,GO:0006807,GO:0008150,GO:0008152,GO:0009058,GO:0009059,GO:0009304,GO:0009987,GO:0010467,GO:0016070,GO:0016740,GO:0016772,GO:0016779,GO:0018130,GO:0019438,GO:0030880,GO:0031974,GO:0031981,GO:0032774,GO:0032991,GO:0034062,GO:0034641,GO:…	2.7.7.6	ko:K03018,ko:K21594	ko00230,ko00240,ko01100,ko03020,ko04623,ko05169,map00230,map00240,map01100,map03020,map04623,map05169	M00181	R00435,R00441,R00442,R00443	RC02795	br01611,ko00000,ko00001,ko00002,ko01000,ko03021,ko03029
OYM_lcl|AP006628.2_prot_BAD04346.1_261	262768.PAM_261	0.0	2630.0	COG0086@1|root,COG0086@2|Bacteria,3WT3X@544448|Tenericutes	544448|Tenericutes	K	DNA-dependent RNA polymerase catalyzes the transcription of DNA into RNA using the four ribonucleoside triphosphates as substrates	rpoC	-	2.7.7.6	ko:K03046	ko00230,ko00240,ko01100,ko03020,map00230,map00240,map01100,map03020	M00183	R00435,R00441,R00442,R00443	RC02795	br01611,ko00000,ko00001,ko00002,ko01000,ko03021,ko03400
PWBP_lcl|CP066882.1_prot_QYC31071.1_57	262768.PAM_261	0.0	2620.0	COG0086@1|root,COG0086@2|Bacteria,3WT3X@544448|Tenericutes	544448|Tenericutes	K	DNA-dependent RNA polymerase catalyzes the transcription of DNA into RNA using the four ribonucleoside triphosphates as substrates	rpoC	-	2.7.7.6	ko:K03046	ko00230,ko00240,ko01100,ko03020,map00230,map00240,map01100,map03020	M00183	R00435,R00441,R00442,R00443	RC02795	br01611,ko00000,ko00001,ko00002,ko01000,ko03021,ko03400
WBDP_WP_024563632.1	321961.AVAO01000003_gene289	0.0	2633.0	COG0086@1|root,COG0086@2|Bacteria,3WT3X@544448|Tenericutes	544448|Tenericutes	K	DNA-dependent RNA polymerase catalyzes the transcription of DNA into RNA using the four ribonucleoside triphosphates as substrates	rpoC	-	2.7.7.6	ko:K03046	ko00230,ko00240,ko01100,ko03020,map00230,map00240,map01100,map03020	M00183	R00435,R00441,R00442,R00443	RC02795	br01611,ko00000,ko00001,ko00002,ko01000,ko03021,ko03400
peanut_WP_004994952.1	1163385.PNWB_v1c2230	0.0	2675.0	COG0086@1|root,COG0086@2|Bacteria,3WT3X@544448|Tenericutes	544448|Tenericutes	K	DNA-dependent RNA polymerase catalyzes the transcription of DNA into RNA using the four ribonucleoside triphosphates as substrates	rpoC	-	2.7.7.6	ko:K03046	ko00230,ko00240,ko01100,ko03020,map00230,map00240,map01100,map03020	M00183	R00435,R00441,R00442,R00443	RC02795	br01611,ko00000,ko00001,ko00002,ko01000,ko03021,ko03400
AP_WP_012504200.1	37692.ATP_00042	3.07e-301	822.0	COG0006@1|root,COG0006@2|Bacteria,3WSXU@544448|Tenericutes	544448|Tenericutes	E	XAA-PRO aminopeptidase	pepP	-	3.4.11.9	ko:K01262	-	-	-	-	ko00000,ko01000,ko01002
A_take_rna-Ata02426.1	5111.M1W3P8	5.36e-291	805.0	COG0006@1|root,KOG2737@2759|Eukaryota,38EA1@33154|Opisthokonta,3NUNG@4751|Fungi,3QKN7@4890|Ascomycota,215N1@147550|Sordariomycetes,3TFZ7@5125|Hypocreales,3G1RE@34397|Clavicipitaceae	4751|Fungi	E	Aminopeptidase P, N-terminal domain	PEPP	GO:0003674,GO:0003824,GO:0005575,GO:0005622,GO:0005623,GO:0005737,GO:0006508,GO:0006807,GO:0008150,GO:0008152,GO:0008233,GO:0008238,GO:0016787,GO:0016805,GO:0019538,GO:0043170,GO:0044238,GO:0044424,GO:0044464,GO:0070011,GO:0071704,GO:0140096,GO:1901564	3.4.13.9	ko:K14213	-	-	-	-	ko00000,ko01000,ko01002
A_take_rna-Ata02426.2	5111.M1W3P8	6.89e-251	702.0	COG0006@1|root,KOG2737@2759|Eukaryota,38EA1@33154|Opisthokonta,3NUNG@4751|Fungi,3QKN7@4890|Ascomycota,215N1@147550|Sordariomycetes,3TFZ7@5125|Hypocreales,3G1RE@34397|Clavicipitaceae	4751|Fungi	E	Aminopeptidase P, N-terminal domain	PEPP	GO:0003674,GO:0003824,GO:0005575,GO:0005622,GO:0005623,GO:0005737,GO:0006508,GO:0006807,GO:0008150,GO:0008152,GO:0008233,GO:0008238,GO:0016787,GO:0016805,GO:0019538,GO:0043170,GO:0044238,GO:0044424,GO:0044464,GO:0070011,GO:0071704,GO:0140096,GO:1901564	3.4.13.9	ko:K14213	-	-	-	-	ko00000,ko01000,ko01002
A_take_rna-Ata04676.1	5111.M1WGC1	6.14e-282	780.0	COG0006@1|root,KOG2414@2759|Eukaryota,38E9V@33154|Opisthokonta,3NTYX@4751|Fungi,3QQ9Z@4890|Ascomycota,214BP@147550|Sordariomycetes,3TGGM@5125|Hypocreales,3G07K@34397|Clavicipitaceae	4751|Fungi	E	Aminopeptidase P, N-terminal domain	ICP55	GO:0003674,GO:0003824,GO:0004177,GO:0005575,GO:0005622,GO:0005623,GO:0005634,GO:0005737,GO:0005739,GO:0005740,GO:0005743,GO:0006508,GO:0006807,GO:0006996,GO:0007005,GO:0008150,GO:0008152,GO:0008233,GO:0008235,GO:0008237,GO:0008238,GO:0009987,GO:0010467,GO:0016020,GO:0016043,GO:0016485,GO:0016787,GO:0019538,GO:0019866,GO:0019898,GO:0031090,GO:0031312,GO:0031314,GO:0031647,GO:0031966,GO:0031967,GO:…	3.4.11.26	ko:K18573	-	-	-	-	ko00000,ko01000,ko01002
A_take_rna-Ata06199.1	5111.M1VX74	5.26e-299	825.0	COG0006@1|root,KOG2737@2759|Eukaryota,39SGG@33154|Opisthokonta,3NY5A@4751|Fungi,3QSAE@4890|Ascomycota,213SU@147550|Sordariomycetes,3TGDE@5125|Hypocreales,3FZKV@34397|Clavicipitaceae	4751|Fungi	E	Aminopeptidase P, N-terminal domain	PEPP	-	3.4.13.9	ko:K14213	-	-	-	-	ko00000,ko01000,ko01002
CTWB_WP_203551957.1	262768.PAM_245	5.88e-202	570.0	COG0006@1|root,COG0006@2|Bacteria,3WSXU@544448|Tenericutes	544448|Tenericutes	E	XAA-PRO aminopeptidase	pepP	-	3.4.11.9	ko:K01262	-	-	-	-	ko00000,ko01000,ko01002
EPWBP_lcl|CP040925.1_prot_QLL36933.1_297	1163385.PNWB_v1c0960	1.93e-308	839.0	COG0006@1|root,COG0006@2|Bacteria,3WSXU@544448|Tenericutes	544448|Tenericutes	E	XAA-PRO aminopeptidase	pepP	-	3.4.11.9	ko:K01262	-	-	-	-	ko00000,ko01000,ko01002
F_mangiferae_XP_041679035.1	5127.CCT66483	0.0	927.0	COG0006@1|root,KOG2737@2759|Eukaryota,38EA1@33154|Opisthokonta,3NUNG@4751|Fungi,3QKN7@4890|Ascomycota,215N1@147550|Sordariomycetes,3TFZ7@5125|Hypocreales,1FMEF@110618|Nectriaceae	4751|Fungi	E	manganese ion binding	pepP	GO:0003674,GO:0003824,GO:0005575,GO:0005622,GO:0005623,GO:0005737,GO:0006508,GO:0006807,GO:0008150,GO:0008152,GO:0008233,GO:0008238,GO:0016787,GO:0016805,GO:0019538,GO:0043170,GO:0044238,GO:0044424,GO:0044464,GO:0070011,GO:0071704,GO:0140096,GO:1901564	3.4.13.9	ko:K14213	-	-	-	-	ko00000,ko01000,ko01002
F_mangiferae_XP_041682565.1	5127.CCT64664	0.0	1001.0	COG0006@1|root,KOG2414@2759|Eukaryota,38E9V@33154|Opisthokonta,3NTYX@4751|Fungi,3QQ9Z@4890|Ascomycota,214BP@147550|Sordariomycetes,3TGGM@5125|Hypocreales,1FT4F@110618|Nectriaceae	4751|Fungi	E	Aminopeptidase P, N-terminal domain	ICP55	GO:0003674,GO:0003824,GO:0004177,GO:0005575,GO:0005622,GO:0005623,GO:0005634,GO:0005737,GO:0005739,GO:0005740,GO:0005743,GO:0006508,GO:0006807,GO:0006996,GO:0007005,GO:0008150,GO:0008152,GO:0008233,GO:0008235,GO:0008237,GO:0008238,GO:0009987,GO:0010467,GO:0016020,GO:0016043,GO:0016485,GO:0016787,GO:0019538,GO:0019866,GO:0019898,GO:0031090,GO:0031312,GO:0031314,GO:0031647,GO:0031966,GO:0031967,GO:…	3.4.11.26	ko:K18573	-	-	-	-	ko00000,ko01000,ko01002
F_mangiferae_XP_041687265.1	5127.CCT68989	0.0	1066.0	COG0006@1|root,KOG2737@2759|Eukaryota,39SGG@33154|Opisthokonta,3NY5A@4751|Fungi,3QSAE@4890|Ascomycota,213SU@147550|Sordariomycetes,3TGDE@5125|Hypocreales,1FN04@110618|Nectriaceae	4751|Fungi	E	Aminopeptidase P, N-terminal domain	PEPP	-	3.4.13.9	ko:K14213	-	-	-	-	ko00000,ko01000,ko01002
MBSP_lcl|NZ_CP015149.1_prot_WP_069028264.1_334	262768.PAM_245	3.93e-308	839.0	COG0006@1|root,COG0006@2|Bacteria,3WSXU@544448|Tenericutes	544448|Tenericutes	E	XAA-PRO aminopeptidase	pepP	-	3.4.11.9	ko:K01262	-	-	-	-	ko00000,ko01000,ko01002
MDP_lcl|NZ_CP085837.1_prot_WP_227807374.1_264	262768.PAM_245	6.79e-309	841.0	COG0006@1|root,COG0006@2|Bacteria,3WSXU@544448|Tenericutes	544448|Tenericutes	E	XAA-PRO aminopeptidase	pepP	-	3.4.11.9	ko:K01262	-	-	-	-	ko00000,ko01000,ko01002
M_perniciosa_XP_002393082.1	221103.XP_007849173.1	8.78e-248	690.0	COG0006@1|root,KOG2737@2759|Eukaryota,38EA1@33154|Opisthokonta,3NUNG@4751|Fungi,3UZ27@5204|Basidiomycota,228KV@155619|Agaricomycetes,3W4TV@5338|Agaricales	4751|Fungi	E	Aminopeptidase P, N-terminal domain	PEPP	GO:0003674,GO:0003824,GO:0005575,GO:0005622,GO:0005623,GO:0005737,GO:0006508,GO:0006807,GO:0008150,GO:0008152,GO:0008233,GO:0008238,GO:0016787,GO:0016805,GO:0019538,GO:0043170,GO:0044238,GO:0044424,GO:0044464,GO:0070011,GO:0071704,GO:0140096,GO:1901564	3.4.13.9	ko:K14213	-	-	-	-	ko00000,ko01000,ko01002
M_perniciosa_XP_002399164.1	202698.XP_007387923.1	2.93e-26	101.0	COG0006@1|root,KOG2414@2759|Eukaryota,38E9V@33154|Opisthokonta,3NTYX@4751|Fungi,3UYAX@5204|Basidiomycota,225H3@155619|Agaricomycetes,3H2EG@355688|Agaricomycetes incertae sedis	4751|Fungi	E	Aminopeptidase P, N-terminal domain	ICP55	GO:0003674,GO:0003824,GO:0004177,GO:0005575,GO:0005622,GO:0005623,GO:0005634,GO:0005737,GO:0005739,GO:0005740,GO:0005743,GO:0006508,GO:0006807,GO:0006996,GO:0007005,GO:0008150,GO:0008152,GO:0008233,GO:0008235,GO:0008237,GO:0008238,GO:0009987,GO:0010467,GO:0016020,GO:0016043,GO:0016485,GO:0016787,GO:0019538,GO:0019866,GO:0019898,GO:0031090,GO:0031312,GO:0031314,GO:0031647,GO:0031966,GO:0031967,GO:…	3.4.11.26	ko:K18573	-	-	-	-	ko00000,ko01000,ko01002
OYM_lcl|AP006628.2_prot_BAD04330.1_245	262768.PAM_245	1.13e-311	848.0	COG0006@1|root,COG0006@2|Bacteria,3WSXU@544448|Tenericutes	544448|Tenericutes	E	XAA-PRO aminopeptidase	pepP	-	3.4.11.9	ko:K01262	-	-	-	-	ko00000,ko01000,ko01002
PWBP_lcl|CP066882.1_prot_QYC31056.1_41	262768.PAM_245	2.18e-305	832.0	COG0006@1|root,COG0006@2|Bacteria,3WSXU@544448|Tenericutes	544448|Tenericutes	E	XAA-PRO aminopeptidase	pepP	-	3.4.11.9	ko:K01262	-	-	-	-	ko00000,ko01000,ko01002
WBDP_WP_240992313.1	321961.AVAO01000003_gene308	2e-29	104.0	COG0006@1|root,COG0006@2|Bacteria	2|Bacteria	E	proline dipeptidase activity	-	-	-	-	-	-	-	-	-
peanut_WP_004994694.1	1163385.PNWB_v1c0960	1.93e-308	839.0	COG0006@1|root,COG0006@2|Bacteria,3WSXU@544448|Tenericutes	544448|Tenericutes	E	XAA-PRO aminopeptidase	pepP	-	3.4.11.9	ko:K01262	-	-	-	-	ko00000,ko01000,ko01002
AP_WP_012504287.1	37692.ATP_00132	8.16e-303	826.0	COG0172@1|root,COG0172@2|Bacteria,3WSVI@544448|Tenericutes	544448|Tenericutes	J	Catalyzes the attachment of serine to tRNA(Ser). Is also able to aminoacylate tRNA(Sec) with serine, to form the misacylated tRNA L-seryl-tRNA(Sec), which will be further converted into selenocysteinyl-tRNA(Sec)	serS	-	6.1.1.11	ko:K01875	ko00970,map00970	M00359,M00360	R03662,R08218	RC00055,RC00523	ko00000,ko00001,ko00002,ko01000,ko01007,ko03016
AYWB_lcl|NC_007716.1_prot_WP_011412910.1_600	322098.AYWB_632	3.35e-307	837.0	COG0172@1|root,COG0172@2|Bacteria,3WSVI@544448|Tenericutes	544448|Tenericutes	J	Catalyzes the attachment of serine to tRNA(Ser). Is also able to aminoacylate tRNA(Sec) with serine, to form the misacylated tRNA L-seryl-tRNA(Sec), which will be further converted into selenocysteinyl-tRNA(Sec)	serS	-	6.1.1.11	ko:K01875	ko00970,map00970	M00359,M00360	R03662,R08218	RC00055,RC00523	ko00000,ko00001,ko00002,ko01000,ko01007,ko03016
A_take_rna-Ata04161.1	5111.M1VVR5	0.0	871.0	COG0172@1|root,KOG2509@2759|Eukaryota,38CFZ@33154|Opisthokonta,3NX0Y@4751|Fungi,3QNVQ@4890|Ascomycota,214HG@147550|Sordariomycetes,3TGDP@5125|Hypocreales,3G19R@34397|Clavicipitaceae	4751|Fungi	J	Seryl-tRNA synthetase N-terminal domain	SES1	GO:0002181,GO:0003674,GO:0003824,GO:0004812,GO:0004828,GO:0005575,GO:0005622,GO:0005623,GO:0005737,GO:0006082,GO:0006139,GO:0006399,GO:0006412,GO:0006418,GO:0006434,GO:0006518,GO:0006520,GO:0006725,GO:0006807,GO:0008150,GO:0008152,GO:0009058,GO:0009059,GO:0009987,GO:0010467,GO:0010494,GO:0016070,GO:0016874,GO:0016875,GO:0019538,GO:0019752,GO:0032991,GO:0034641,GO:0034645,GO:0034660,GO:0035770,GO:…	6.1.1.11	ko:K01875	ko00970,map00970	M00359,M00360	R03662,R08218	RC00055,RC00523	ko00000,ko00001,ko00002,ko01000,ko01007,ko03016
A_take_rna-Ata04161.2	5111.M1VVR5	0.0	871.0	COG0172@1|root,KOG2509@2759|Eukaryota,38CFZ@33154|Opisthokonta,3NX0Y@4751|Fungi,3QNVQ@4890|Ascomycota,214HG@147550|Sordariomycetes,3TGDP@5125|Hypocreales,3G19R@34397|Clavicipitaceae	4751|Fungi	J	Seryl-tRNA synthetase N-terminal domain	SES1	GO:0002181,GO:0003674,GO:0003824,GO:0004812,GO:0004828,GO:0005575,GO:0005622,GO:0005623,GO:0005737,GO:0006082,GO:0006139,GO:0006399,GO:0006412,GO:0006418,GO:0006434,GO:0006518,GO:0006520,GO:0006725,GO:0006807,GO:0008150,GO:0008152,GO:0009058,GO:0009059,GO:0009987,GO:0010467,GO:0010494,GO:0016070,GO:0016874,GO:0016875,GO:0019538,GO:0019752,GO:0032991,GO:0034641,GO:0034645,GO:0034660,GO:0035770,GO:…	6.1.1.11	ko:K01875	ko00970,map00970	M00359,M00360	R03662,R08218	RC00055,RC00523	ko00000,ko00001,ko00002,ko01000,ko01007,ko03016
A_take_rna-Ata04161.3	5111.M1VVR5	6.82e-292	800.0	COG0172@1|root,KOG2509@2759|Eukaryota,38CFZ@33154|Opisthokonta,3NX0Y@4751|Fungi,3QNVQ@4890|Ascomycota,214HG@147550|Sordariomycetes,3TGDP@5125|Hypocreales,3G19R@34397|Clavicipitaceae	4751|Fungi	J	Seryl-tRNA synthetase N-terminal domain	SES1	GO:0002181,GO:0003674,GO:0003824,GO:0004812,GO:0004828,GO:0005575,GO:0005622,GO:0005623,GO:0005737,GO:0006082,GO:0006139,GO:0006399,GO:0006412,GO:0006418,GO:0006434,GO:0006518,GO:0006520,GO:0006725,GO:0006807,GO:0008150,GO:0008152,GO:0009058,GO:0009059,GO:0009987,GO:0010467,GO:0010494,GO:0016070,GO:0016874,GO:0016875,GO:0019538,GO:0019752,GO:0032991,GO:0034641,GO:0034645,GO:0034660,GO:0035770,GO:…	6.1.1.11	ko:K01875	ko00970,map00970	M00359,M00360	R03662,R08218	RC00055,RC00523	ko00000,ko00001,ko00002,ko01000,ko01007,ko03016
A_take_rna-Ata04161.4	5111.M1VVR5	0.0	871.0	COG0172@1|root,KOG2509@2759|Eukaryota,38CFZ@33154|Opisthokonta,3NX0Y@4751|Fungi,3QNVQ@4890|Ascomycota,214HG@147550|Sordariomycetes,3TGDP@5125|Hypocreales,3G19R@34397|Clavicipitaceae	4751|Fungi	J	Seryl-tRNA synthetase N-terminal domain	SES1	GO:0002181,GO:0003674,GO:0003824,GO:0004812,GO:0004828,GO:0005575,GO:0005622,GO:0005623,GO:0005737,GO:0006082,GO:0006139,GO:0006399,GO:0006412,GO:0006418,GO:0006434,GO:0006518,GO:0006520,GO:0006725,GO:0006807,GO:0008150,GO:0008152,GO:0009058,GO:0009059,GO:0009987,GO:0010467,GO:0010494,GO:0016070,GO:0016874,GO:0016875,GO:0019538,GO:0019752,GO:0032991,GO:0034641,GO:0034645,GO:0034660,GO:0035770,GO:…	6.1.1.11	ko:K01875	ko00970,map00970	M00359,M00360	R03662,R08218	RC00055,RC00523	ko00000,ko00001,ko00002,ko01000,ko01007,ko03016
A_take_rna-Ata04288.1	568076.XP_007821560.1	4.72e-245	687.0	COG0172@1|root,KOG2509@2759|Eukaryota,38HQ3@33154|Opisthokonta,3NV6W@4751|Fungi,3QM6G@4890|Ascomycota,217FR@147550|Sordariomycetes,3TDQG@5125|Hypocreales,3G1YM@34397|Clavicipitaceae	4751|Fungi	J	tRNA synthetase class II core domain (G, H, P, S and T)	DIA4	GO:0000166,GO:0000959,GO:0003674,GO:0003824,GO:0004812,GO:0004828,GO:0005488,GO:0005524,GO:0005575,GO:0005622,GO:0005623,GO:0005737,GO:0005739,GO:0006082,GO:0006139,GO:0006399,GO:0006412,GO:0006418,GO:0006434,GO:0006518,GO:0006520,GO:0006725,GO:0006807,GO:0008144,GO:0008150,GO:0008152,GO:0009058,GO:0009059,GO:0009987,GO:0010467,GO:0016070,GO:0016874,GO:0016875,GO:0017076,GO:0019538,GO:0019752,GO:…	6.1.1.11	ko:K01875	ko00970,map00970	M00359,M00360	R03662,R08218	RC00055,RC00523	ko00000,ko00001,ko00002,ko01000,ko01007,ko03016
CTWB_WP_203551999.1	322098.AYWB_632	1.19e-229	641.0	COG0172@1|root,COG0172@2|Bacteria,3WSVI@544448|Tenericutes	544448|Tenericutes	J	Catalyzes the attachment of serine to tRNA(Ser). Is also able to aminoacylate tRNA(Sec) with serine, to form the misacylated tRNA L-seryl-tRNA(Sec), which will be further converted into selenocysteinyl-tRNA(Sec)	serS	-	6.1.1.11	ko:K01875	ko00970,map00970	M00359,M00360	R03662,R08218	RC00055,RC00523	ko00000,ko00001,ko00002,ko01000,ko01007,ko03016
EPWBP_lcl|CP040925.1_prot_QLL37032.1_396	1163385.PNWB_v1c2000	7.05e-307	837.0	COG0172@1|root,COG0172@2|Bacteria,3WSVI@544448|Tenericutes	544448|Tenericutes	J	Catalyzes the attachment of serine to tRNA(Ser). Is also able to aminoacylate tRNA(Sec) with serine, to form the misacylated tRNA L-seryl-tRNA(Sec), which will be further converted into selenocysteinyl-tRNA(Sec)	serS	-	6.1.1.11	ko:K01875	ko00970,map00970	M00359,M00360	R03662,R08218	RC00055,RC00523	ko00000,ko00001,ko00002,ko01000,ko01007,ko03016
F_mangiferae_XP_041685157.1	5507.FOXG_13851P0	0.0	988.0	COG0172@1|root,KOG2509@2759|Eukaryota,38HQ3@33154|Opisthokonta,3NV6W@4751|Fungi,3QM6G@4890|Ascomycota,217FR@147550|Sordariomycetes,3TDQG@5125|Hypocreales,1FN6C@110618|Nectriaceae	4751|Fungi	J	Seryl-tRNA synthetase N-terminal domain	DIA4	GO:0000166,GO:0000959,GO:0003674,GO:0003824,GO:0004812,GO:0004828,GO:0005488,GO:0005524,GO:0005575,GO:0005622,GO:0005623,GO:0005737,GO:0005739,GO:0006082,GO:0006139,GO:0006399,GO:0006412,GO:0006418,GO:0006434,GO:0006518,GO:0006520,GO:0006725,GO:0006807,GO:0008144,GO:0008150,GO:0008152,GO:0009058,GO:0009059,GO:0009987,GO:0010467,GO:0016070,GO:0016874,GO:0016875,GO:0017076,GO:0019538,GO:0019752,GO:…	6.1.1.11	ko:K01875	ko00970,map00970	M00359,M00360	R03662,R08218	RC00055,RC00523	ko00000,ko00001,ko00002,ko01000,ko01007,ko03016
F_mangiferae_XP_041688688.1	5127.CCT73547	0.0	917.0	COG0172@1|root,KOG2509@2759|Eukaryota,38CFZ@33154|Opisthokonta,3NX0Y@4751|Fungi,3QNVQ@4890|Ascomycota,214HG@147550|Sordariomycetes,3TGDP@5125|Hypocreales,1FNFX@110618|Nectriaceae	4751|Fungi	J	Seryl-tRNA synthetase N-terminal domain	SES1	GO:0002181,GO:0003674,GO:0003824,GO:0004812,GO:0004828,GO:0005575,GO:0005622,GO:0005623,GO:0005737,GO:0006082,GO:0006139,GO:0006399,GO:0006412,GO:0006418,GO:0006434,GO:0006518,GO:0006520,GO:0006725,GO:0006807,GO:0008150,GO:0008152,GO:0009058,GO:0009059,GO:0009987,GO:0010467,GO:0010494,GO:0016070,GO:0016874,GO:0016875,GO:0019538,GO:0019752,GO:0032991,GO:0034641,GO:0034645,GO:0034660,GO:0035770,GO:…	6.1.1.11	ko:K01875	ko00970,map00970	M00359,M00360	R03662,R08218	RC00055,RC00523	ko00000,ko00001,ko00002,ko01000,ko01007,ko03016
MBSP_lcl|NZ_CP015149.1_prot_WP_069028399.1_492	262768.PAM_083	1.31e-304	830.0	COG0172@1|root,COG0172@2|Bacteria,3WSVI@544448|Tenericutes	544448|Tenericutes	J	Catalyzes the attachment of serine to tRNA(Ser). Is also able to aminoacylate tRNA(Sec) with serine, to form the misacylated tRNA L-seryl-tRNA(Sec), which will be further converted into selenocysteinyl-tRNA(Sec)	serS	-	6.1.1.11	ko:K01875	ko00970,map00970	M00359,M00360	R03662,R08218	RC00055,RC00523	ko00000,ko00001,ko00002,ko01000,ko01007,ko03016
MDP_lcl|NZ_CP085837.1_prot_WP_227807266.1_101	262768.PAM_083	1.37e-306	835.0	COG0172@1|root,COG0172@2|Bacteria,3WSVI@544448|Tenericutes	544448|Tenericutes	J	Catalyzes the attachment of serine to tRNA(Ser). Is also able to aminoacylate tRNA(Sec) with serine, to form the misacylated tRNA L-seryl-tRNA(Sec), which will be further converted into selenocysteinyl-tRNA(Sec)	serS	-	6.1.1.11	ko:K01875	ko00970,map00970	M00359,M00360	R03662,R08218	RC00055,RC00523	ko00000,ko00001,ko00002,ko01000,ko01007,ko03016
M_perniciosa_XP_002386324.1	221103.XP_007848997.1	7.01e-67	214.0	COG0172@1|root,KOG2509@2759|Eukaryota,38CFZ@33154|Opisthokonta,3NX0Y@4751|Fungi,3UY8R@5204|Basidiomycota,22712@155619|Agaricomycetes,3W638@5338|Agaricales	4751|Fungi	J	Seryl-tRNA synthetase N-terminal domain	SES1	GO:0002181,GO:0003674,GO:0003824,GO:0004812,GO:0004828,GO:0005575,GO:0005622,GO:0005623,GO:0005737,GO:0006082,GO:0006139,GO:0006399,GO:0006412,GO:0006418,GO:0006434,GO:0006518,GO:0006520,GO:0006725,GO:0006807,GO:0008150,GO:0008152,GO:0009058,GO:0009059,GO:0009987,GO:0010467,GO:0010494,GO:0016070,GO:0016874,GO:0016875,GO:0019538,GO:0019752,GO:0032991,GO:0034641,GO:0034645,GO:0034660,GO:0035770,GO:…	6.1.1.11	ko:K01875	ko00970,map00970	M00359,M00360	R03662,R08218	RC00055,RC00523	ko00000,ko00001,ko00002,ko01000,ko01007,ko03016
M_perniciosa_XP_002389579.1	221103.XP_007842586.1	0.0	894.0	COG0172@1|root,KOG2509@2759|Eukaryota,38HQ3@33154|Opisthokonta,3NV6W@4751|Fungi,3UZXY@5204|Basidiomycota,22543@155619|Agaricomycetes,3W6FY@5338|Agaricales	4751|Fungi	J	seryl-tRNA synthetase	DIA4	GO:0000166,GO:0000959,GO:0003674,GO:0003824,GO:0004812,GO:0004828,GO:0005488,GO:0005524,GO:0005575,GO:0005622,GO:0005623,GO:0005737,GO:0005739,GO:0006082,GO:0006139,GO:0006399,GO:0006412,GO:0006418,GO:0006434,GO:0006518,GO:0006520,GO:0006725,GO:0006807,GO:0008144,GO:0008150,GO:0008152,GO:0009058,GO:0009059,GO:0009987,GO:0010467,GO:0016070,GO:0016874,GO:0016875,GO:0017076,GO:0019538,GO:0019752,GO:…	6.1.1.11	ko:K01875	ko00970,map00970	M00359,M00360	R03662,R08218	RC00055,RC00523	ko00000,ko00001,ko00002,ko01000,ko01007,ko03016
OYM_lcl|AP006628.2_prot_BAD04168.1_83	262768.PAM_083	2.87e-308	840.0	COG0172@1|root,COG0172@2|Bacteria,3WSVI@544448|Tenericutes	544448|Tenericutes	J	Catalyzes the attachment of serine to tRNA(Ser). Is also able to aminoacylate tRNA(Sec) with serine, to form the misacylated tRNA L-seryl-tRNA(Sec), which will be further converted into selenocysteinyl-tRNA(Sec)	serS	-	6.1.1.11	ko:K01875	ko00970,map00970	M00359,M00360	R03662,R08218	RC00055,RC00523	ko00000,ko00001,ko00002,ko01000,ko01007,ko03016
PWBP_lcl|CP066882.1_prot_QYC30873.1_715	262768.PAM_083	9.21e-305	831.0	COG0172@1|root,COG0172@2|Bacteria,3WSVI@544448|Tenericutes	544448|Tenericutes	J	Catalyzes the attachment of serine to tRNA(Ser). Is also able to aminoacylate tRNA(Sec) with serine, to form the misacylated tRNA L-seryl-tRNA(Sec), which will be further converted into selenocysteinyl-tRNA(Sec)	serS	-	6.1.1.11	ko:K01875	ko00970,map00970	M00359,M00360	R03662,R08218	RC00055,RC00523	ko00000,ko00001,ko00002,ko01000,ko01007,ko03016
WBDP_WP_024563303.1	321961.AVAO01000001_gene419	4.08e-308	839.0	COG0172@1|root,COG0172@2|Bacteria,3WSVI@544448|Tenericutes	544448|Tenericutes	J	Catalyzes the attachment of serine to tRNA(Ser). Is also able to aminoacylate tRNA(Sec) with serine, to form the misacylated tRNA L-seryl-tRNA(Sec), which will be further converted into selenocysteinyl-tRNA(Sec)	serS	-	6.1.1.11	ko:K01875	ko00970,map00970	M00359,M00360	R03662,R08218	RC00055,RC00523	ko00000,ko00001,ko00002,ko01000,ko01007,ko03016
peanut_WP_004994902.1	1163385.PNWB_v1c2000	7.05e-307	837.0	COG0172@1|root,COG0172@2|Bacteria,3WSVI@544448|Tenericutes	544448|Tenericutes	J	Catalyzes the attachment of serine to tRNA(Ser). Is also able to aminoacylate tRNA(Sec) with serine, to form the misacylated tRNA L-seryl-tRNA(Sec), which will be further converted into selenocysteinyl-tRNA(Sec)	serS	-	6.1.1.11	ko:K01875	ko00970,map00970	M00359,M00360	R03662,R08218	RC00055,RC00523	ko00000,ko00001,ko00002,ko01000,ko01007,ko03016
AP_WP_173024101.1	37692.ATP_00228	0.0	1251.0	COG2217@1|root,COG2217@2|Bacteria	2|Bacteria	P	Heavy metal translocating P-type atpase	cadA	GO:0005575,GO:0005623,GO:0005886,GO:0016020,GO:0044464,GO:0071944	3.6.3.3,3.6.3.5	ko:K01534,ko:K12951,ko:K21887	-	-	-	-	ko00000,ko01000
AYWB_lcl|NC_007716.1_prot_WP_011412928.1_616	322098.AYWB_650	0.0	1301.0	COG2217@1|root,COG2217@2|Bacteria	2|Bacteria	P	Heavy metal translocating P-type atpase	cadA	GO:0005575,GO:0005623,GO:0005886,GO:0016020,GO:0044464,GO:0071944	3.6.3.3,3.6.3.5	ko:K01534,ko:K12951,ko:K21887	-	-	-	-	ko00000,ko01000
A_take_rna-Ata01172.1	5111.M1WIK4	0.0	1767.0	COG2217@1|root,KOG0207@2759|Eukaryota,38BU3@33154|Opisthokonta,3NYTM@4751|Fungi,3QQVG@4890|Ascomycota,212AV@147550|Sordariomycetes,3TEPA@5125|Hypocreales,3G2VS@34397|Clavicipitaceae	4751|Fungi	P	Heavy-metal-associated domain	CCC2	GO:0000041,GO:0000139,GO:0003674,GO:0003824,GO:0004008,GO:0005215,GO:0005375,GO:0005488,GO:0005507,GO:0005575,GO:0005622,GO:0005623,GO:0005737,GO:0005794,GO:0005798,GO:0006810,GO:0006811,GO:0006812,GO:0006825,GO:0006873,GO:0006875,GO:0006878,GO:0006879,GO:0008150,GO:0008324,GO:0009987,GO:0012505,GO:0012506,GO:0012510,GO:0015075,GO:0015318,GO:0015399,GO:0015405,GO:0015662,GO:0016020,GO:0016021,GO:…	3.6.3.54	ko:K17686	ko01524,ko04016,map01524,map04016	-	R00086	RC00002	ko00000,ko00001,ko01000
A_take_rna-Ata05031.1	5111.M1W0M5	0.0	1612.0	COG2217@1|root,KOG0207@2759|Eukaryota,38GSF@33154|Opisthokonta,3NXKX@4751|Fungi,3QNEG@4890|Ascomycota,2156G@147550|Sordariomycetes,3TDKZ@5125|Hypocreales,3G38G@34397|Clavicipitaceae	4751|Fungi	P	Heavy-metal-associated domain	-	-	-	-	-	-	-	-	-
CTWB_WP_203552139.1	262768.PAM_733	6.99e-295	826.0	COG2217@1|root,COG2217@2|Bacteria	2|Bacteria	P	Heavy metal translocating P-type atpase	cadA	GO:0005575,GO:0005623,GO:0005886,GO:0016020,GO:0044464,GO:0071944	3.6.3.3,3.6.3.5	ko:K01534,ko:K12951,ko:K21887	-	-	-	-	ko00000,ko01000
EPWBP_lcl|CP040925.1_prot_QLL37086.1_450	1163385.PNWB_v1c3470	0.0	1306.0	COG2217@1|root,COG2217@2|Bacteria	2|Bacteria	P	Heavy metal translocating P-type atpase	cadA	GO:0005575,GO:0005623,GO:0005886,GO:0016020,GO:0044464,GO:0071944	3.6.3.3,3.6.3.5	ko:K01534,ko:K12951,ko:K21887	-	-	-	-	ko00000,ko01000
F_mangiferae_XP_041680572.1	5127.CCT70103	0.0	2056.0	COG2217@1|root,KOG0207@2759|Eukaryota,38GSF@33154|Opisthokonta,3NXKX@4751|Fungi,3QNEG@4890|Ascomycota,2156G@147550|Sordariomycetes,3TDKZ@5125|Hypocreales,1FTS4@110618|Nectriaceae	4751|Fungi	P	Heavy-metal-associated domain	-	-	-	-	-	-	-	-	-
F_mangiferae_XP_041684873.1	5127.CCT73173	0.0	1410.0	COG2217@1|root,KOG0207@2759|Eukaryota,3AFGT@33154|Opisthokonta,3PA4R@4751|Fungi,3QT7T@4890|Ascomycota,21DWH@147550|Sordariomycetes,3TSUK@5125|Hypocreales,1FX9B@110618|Nectriaceae	4751|Fungi	P	Heavy-metal-associated domain	-	-	-	-	-	-	-	-	-
F_mangiferae_XP_041687955.1	5127.CCT61805	0.0	2223.0	COG2217@1|root,KOG0207@2759|Eukaryota,38BU3@33154|Opisthokonta,3NYTM@4751|Fungi,3QQVG@4890|Ascomycota,212AV@147550|Sordariomycetes,3TEPA@5125|Hypocreales,1FNSK@110618|Nectriaceae	4751|Fungi	P	haloacid dehalogenase-like hydrolase	CCC2	GO:0000041,GO:0000139,GO:0003674,GO:0003824,GO:0004008,GO:0005215,GO:0005375,GO:0005488,GO:0005507,GO:0005575,GO:0005622,GO:0005623,GO:0005737,GO:0005794,GO:0005798,GO:0006810,GO:0006811,GO:0006812,GO:0006825,GO:0006873,GO:0006875,GO:0006878,GO:0006879,GO:0008150,GO:0008324,GO:0009987,GO:0012505,GO:0012506,GO:0012510,GO:0015075,GO:0015318,GO:0015399,GO:0015405,GO:0015662,GO:0016020,GO:0016021,GO:…	3.6.3.54	ko:K17686	ko01524,ko04016,map01524,map04016	-	R00086	RC00002	ko00000,ko00001,ko01000
F_mangiferae_XP_041688449.1	5127.CCT75703	0.0	2014.0	COG2217@1|root,KOG0207@2759|Eukaryota,38BU3@33154|Opisthokonta,3NYTM@4751|Fungi,3QQVG@4890|Ascomycota,212AV@147550|Sordariomycetes,3TEPA@5125|Hypocreales,1FS7U@110618|Nectriaceae	4751|Fungi	P	Heavy-metal-associated domain	CCC2	GO:0000041,GO:0000139,GO:0003674,GO:0003824,GO:0004008,GO:0005215,GO:0005375,GO:0005488,GO:0005507,GO:0005575,GO:0005622,GO:0005623,GO:0005737,GO:0005794,GO:0005798,GO:0006810,GO:0006811,GO:0006812,GO:0006825,GO:0006873,GO:0006875,GO:0006878,GO:0006879,GO:0008150,GO:0008324,GO:0009987,GO:0012505,GO:0012506,GO:0012510,GO:0015075,GO:0015318,GO:0015399,GO:0015405,GO:0015662,GO:0016020,GO:0016021,GO:…	3.6.3.54	ko:K17686	ko01524,ko04016,map01524,map04016	-	R00086	RC00002	ko00000,ko00001,ko01000
MBSP_lcl|NZ_CP015149.1_prot_WP_069028411.1_507	262768.PAM_733	0.0	1265.0	COG2217@1|root,COG2217@2|Bacteria	2|Bacteria	P	Heavy metal translocating P-type atpase	cadA	GO:0005575,GO:0005623,GO:0005886,GO:0016020,GO:0044464,GO:0071944	3.6.3.3,3.6.3.5	ko:K01534,ko:K12951,ko:K21887	-	-	-	-	ko00000,ko01000
MDP_lcl|NZ_CP085837.1_prot_WP_227807130.1_525	262768.PAM_733	0.0	1258.0	COG2217@1|root,COG2217@2|Bacteria	2|Bacteria	P	Heavy metal translocating P-type atpase	cadA	GO:0005575,GO:0005623,GO:0005886,GO:0016020,GO:0044464,GO:0071944	3.6.3.3,3.6.3.5	ko:K01534,ko:K12951,ko:K21887	-	-	-	-	ko00000,ko01000
M_perniciosa_XP_002385889.1	72228.T5AE47	1.2e-25	104.0	COG0474@1|root,KOG0203@2759|Eukaryota,38BIP@33154|Opisthokonta,3NUZM@4751|Fungi,3QJCQ@4890|Ascomycota,216GW@147550|Sordariomycetes,3TE9J@5125|Hypocreales	4751|Fungi	P	Belongs to the cation transport ATPase (P-type) (TC 3.A.3) family	-	-	3.6.3.9	ko:K01539	ko04022,ko04024,ko04260,ko04261,ko04911,ko04918,ko04919,ko04925,ko04960,ko04961,ko04964,ko04970,ko04971,ko04972,ko04973,ko04974,ko04976,ko04978,map04022,map04024,map04260,map04261,map04911,map04918,map04919,map04925,map04960,map04961,map04964,map04970,map04971,map04972,map04973,map04974,map04976,map04978	-	-	-	ko00000,ko00001,ko01000,ko04147
M_perniciosa_XP_002396751.1	221103.XP_007844260.1	1.09e-123	380.0	COG2217@1|root,KOG0207@2759|Eukaryota,38BU3@33154|Opisthokonta,3NYTM@4751|Fungi,3UXUU@5204|Basidiomycota,225Z0@155619|Agaricomycetes,3W4JT@5338|Agaricales	4751|Fungi	P	copper P-type ATPase	CCC2	GO:0000041,GO:0000139,GO:0003674,GO:0003824,GO:0004008,GO:0005215,GO:0005375,GO:0005488,GO:0005507,GO:0005575,GO:0005622,GO:0005623,GO:0005737,GO:0005794,GO:0005798,GO:0006810,GO:0006811,GO:0006812,GO:0006825,GO:0006873,GO:0006875,GO:0006878,GO:0006879,GO:0008150,GO:0008324,GO:0009987,GO:0012505,GO:0012506,GO:0012510,GO:0015075,GO:0015318,GO:0015399,GO:0015405,GO:0015662,GO:0016020,GO:0016021,GO:…	3.6.3.54	ko:K17686	ko01524,ko04016,map01524,map04016	-	R00086	RC00002	ko00000,ko00001,ko01000
M_perniciosa_XP_002396846.1	221103.XP_007844260.1	2.23e-114	356.0	COG2217@1|root,KOG0207@2759|Eukaryota,38BU3@33154|Opisthokonta,3NYTM@4751|Fungi,3UXUU@5204|Basidiomycota,225Z0@155619|Agaricomycetes,3W4JT@5338|Agaricales	4751|Fungi	P	copper P-type ATPase	CCC2	GO:0000041,GO:0000139,GO:0003674,GO:0003824,GO:0004008,GO:0005215,GO:0005375,GO:0005488,GO:0005507,GO:0005575,GO:0005622,GO:0005623,GO:0005737,GO:0005794,GO:0005798,GO:0006810,GO:0006811,GO:0006812,GO:0006825,GO:0006873,GO:0006875,GO:0006878,GO:0006879,GO:0008150,GO:0008324,GO:0009987,GO:0012505,GO:0012506,GO:0012510,GO:0015075,GO:0015318,GO:0015399,GO:0015405,GO:0015662,GO:0016020,GO:0016021,GO:…	3.6.3.54	ko:K17686	ko01524,ko04016,map01524,map04016	-	R00086	RC00002	ko00000,ko00001,ko01000
OYM_lcl|AP006628.2_prot_BAD04818.1_731	262768.PAM_733	0.0	1304.0	COG2217@1|root,COG2217@2|Bacteria	2|Bacteria	P	Heavy metal translocating P-type atpase	cadA	GO:0005575,GO:0005623,GO:0005886,GO:0016020,GO:0044464,GO:0071944	3.6.3.3,3.6.3.5	ko:K01534,ko:K12951,ko:K21887	-	-	-	-	ko00000,ko01000
PWBP_lcl|CP066882.1_prot_QYC30859.1_700	262768.PAM_733	0.0	1271.0	COG2217@1|root,COG2217@2|Bacteria	2|Bacteria	P	Heavy metal translocating P-type atpase	cadA	GO:0005575,GO:0005623,GO:0005886,GO:0016020,GO:0044464,GO:0071944	3.6.3.3,3.6.3.5	ko:K01534,ko:K12951,ko:K21887	-	-	-	-	ko00000,ko01000
WBDP_WP_024563416.1	321961.AVAO01000001_gene554	0.0	1295.0	COG2217@1|root,COG2217@2|Bacteria	2|Bacteria	P	Heavy metal translocating P-type atpase	cadA	GO:0005575,GO:0005623,GO:0005886,GO:0016020,GO:0044464,GO:0071944	3.6.3.3,3.6.3.5	ko:K01534,ko:K12951,ko:K21887	-	-	-	-	ko00000,ko01000
peanut_WP_004995241.1	1163385.PNWB_v1c3470	0.0	1306.0	COG2217@1|root,COG2217@2|Bacteria	2|Bacteria	P	Heavy metal translocating P-type atpase	cadA	GO:0005575,GO:0005623,GO:0005886,GO:0016020,GO:0044464,GO:0071944	3.6.3.3,3.6.3.5	ko:K01534,ko:K12951,ko:K21887	-	-	-	-	ko00000,ko01000
AP_WP_012504257.1	37692.ATP_00102	5.33e-135	382.0	COG0218@1|root,COG0218@2|Bacteria,3WT9C@544448|Tenericutes	544448|Tenericutes	D	Necessary for normal cell division and for the maintenance of normal septation	engB	-	-	ko:K03978	-	-	-	-	ko00000,ko03036
AYWB_lcl|NC_007716.1_prot_WP_011412295.1_11	322098.AYWB_011	7.26e-133	377.0	COG0218@1|root,COG0218@2|Bacteria,3WT9C@544448|Tenericutes	544448|Tenericutes	D	Necessary for normal cell division and for the maintenance of normal septation	engB	-	-	ko:K03978	-	-	-	-	ko00000,ko03036
A_take_rna-Ata03981.1	5111.M1VYY7	0.0	1059.0	COG1161@1|root,KOG1424@2759|Eukaryota,38DR0@33154|Opisthokonta,3NVEZ@4751|Fungi,3QMUF@4890|Ascomycota,217SD@147550|Sordariomycetes,3TG0Y@5125|Hypocreales,3G29D@34397|Clavicipitaceae	4751|Fungi	S	Ferrous iron transport protein B	-	GO:0000003,GO:0000027,GO:0000054,GO:0000166,GO:0000746,GO:0000747,GO:0001882,GO:0001883,GO:0003006,GO:0003674,GO:0003676,GO:0003723,GO:0003729,GO:0003824,GO:0003924,GO:0005488,GO:0005525,GO:0005575,GO:0005622,GO:0005623,GO:0005737,GO:0005829,GO:0005840,GO:0005937,GO:0006403,GO:0006405,GO:0006611,GO:0006810,GO:0006886,GO:0006913,GO:0006996,GO:0007049,GO:0008104,GO:0008150,GO:0009653,GO:0009987,GO:…	-	ko:K14539	ko03008,map03008	-	-	-	ko00000,ko00001,ko01000,ko03009
A_take_rna-Ata03981.2	5111.M1VYY7	0.0	1059.0	COG1161@1|root,KOG1424@2759|Eukaryota,38DR0@33154|Opisthokonta,3NVEZ@4751|Fungi,3QMUF@4890|Ascomycota,217SD@147550|Sordariomycetes,3TG0Y@5125|Hypocreales,3G29D@34397|Clavicipitaceae	4751|Fungi	S	Ferrous iron transport protein B	-	GO:0000003,GO:0000027,GO:0000054,GO:0000166,GO:0000746,GO:0000747,GO:0001882,GO:0001883,GO:0003006,GO:0003674,GO:0003676,GO:0003723,GO:0003729,GO:0003824,GO:0003924,GO:0005488,GO:0005525,GO:0005575,GO:0005622,GO:0005623,GO:0005737,GO:0005829,GO:0005840,GO:0005937,GO:0006403,GO:0006405,GO:0006611,GO:0006810,GO:0006886,GO:0006913,GO:0006996,GO:0007049,GO:0008104,GO:0008150,GO:0009653,GO:0009987,GO:…	-	ko:K14539	ko03008,map03008	-	-	-	ko00000,ko00001,ko01000,ko03009
A_take_rna-Ata03981.3	5111.M1VYY7	0.0	1059.0	COG1161@1|root,KOG1424@2759|Eukaryota,38DR0@33154|Opisthokonta,3NVEZ@4751|Fungi,3QMUF@4890|Ascomycota,217SD@147550|Sordariomycetes,3TG0Y@5125|Hypocreales,3G29D@34397|Clavicipitaceae	4751|Fungi	S	Ferrous iron transport protein B	-	GO:0000003,GO:0000027,GO:0000054,GO:0000166,GO:0000746,GO:0000747,GO:0001882,GO:0001883,GO:0003006,GO:0003674,GO:0003676,GO:0003723,GO:0003729,GO:0003824,GO:0003924,GO:0005488,GO:0005525,GO:0005575,GO:0005622,GO:0005623,GO:0005737,GO:0005829,GO:0005840,GO:0005937,GO:0006403,GO:0006405,GO:0006611,GO:0006810,GO:0006886,GO:0006913,GO:0006996,GO:0007049,GO:0008104,GO:0008150,GO:0009653,GO:0009987,GO:…	-	ko:K14539	ko03008,map03008	-	-	-	ko00000,ko00001,ko01000,ko03009
CTWB_WP_203552251.1	262768.PAM_017	1.04e-92	275.0	COG0218@1|root,COG0218@2|Bacteria,3WT9C@544448|Tenericutes	544448|Tenericutes	D	Necessary for normal cell division and for the maintenance of normal septation	engB	-	-	ko:K03978	-	-	-	-	ko00000,ko03036
EPWBP_lcl|CP040925.1_prot_QLL37041.1_405	1163385.PNWB_v1c4090	4.06e-140	395.0	COG0218@1|root,COG0218@2|Bacteria,3WT9C@544448|Tenericutes	544448|Tenericutes	D	Necessary for normal cell division and for the maintenance of normal septation	engB	-	-	ko:K03978	-	-	-	-	ko00000,ko03036
F_mangiferae_XP_041679905.1	5127.CCT65685	0.0	1276.0	COG1161@1|root,KOG1424@2759|Eukaryota,38DR0@33154|Opisthokonta,3NVEZ@4751|Fungi,3QMUF@4890|Ascomycota,217SD@147550|Sordariomycetes,3TG0Y@5125|Hypocreales,1FMSG@110618|Nectriaceae	4751|Fungi	S	Ferrous iron transport protein B	-	GO:0000003,GO:0000027,GO:0000054,GO:0000166,GO:0000746,GO:0000747,GO:0001882,GO:0001883,GO:0003006,GO:0003674,GO:0003676,GO:0003723,GO:0003729,GO:0003824,GO:0003924,GO:0005488,GO:0005525,GO:0005575,GO:0005622,GO:0005623,GO:0005737,GO:0005829,GO:0005840,GO:0005937,GO:0006403,GO:0006405,GO:0006611,GO:0006810,GO:0006886,GO:0006913,GO:0006996,GO:0007049,GO:0008104,GO:0008150,GO:0009653,GO:0009987,GO:…	-	ko:K14539	ko03008,map03008	-	-	-	ko00000,ko00001,ko01000,ko03009
F_mangiferae_XP_041686258.1	5127.CCT64182	1.24e-297	812.0	COG0218@1|root,KOG2486@2759|Eukaryota,39RAE@33154|Opisthokonta,3NZ69@4751|Fungi,3QUAY@4890|Ascomycota,21QFA@147550|Sordariomycetes,3TI8P@5125|Hypocreales,1FR8U@110618|Nectriaceae	4751|Fungi	D	50S ribosome-binding GTPase	-	GO:0005575,GO:0005622,GO:0005623,GO:0005737,GO:0005739,GO:0043226,GO:0043227,GO:0043229,GO:0043231,GO:0044424,GO:0044444,GO:0044464	-	ko:K03978	-	-	-	-	ko00000,ko03036
MBSP_lcl|NZ_CP015149.1_prot_WP_069028002.1_21	262768.PAM_017	1.31e-135	384.0	COG0218@1|root,COG0218@2|Bacteria,3WT9C@544448|Tenericutes	544448|Tenericutes	D	Necessary for normal cell division and for the maintenance of normal septation	engB	-	-	ko:K03978	-	-	-	-	ko00000,ko03036
MDP_lcl|NZ_CP085837.1_prot_WP_011160392.1_21	262768.PAM_017	2.26e-136	386.0	COG0218@1|root,COG0218@2|Bacteria,3WT9C@544448|Tenericutes	544448|Tenericutes	D	Necessary for normal cell division and for the maintenance of normal septation	engB	-	-	ko:K03978	-	-	-	-	ko00000,ko03036
M_perniciosa_XP_002389640.1	221103.XP_007842633.1	1.43e-280	786.0	COG1161@1|root,KOG1424@2759|Eukaryota,38DR0@33154|Opisthokonta,3NVEZ@4751|Fungi,3UYPN@5204|Basidiomycota,2284P@155619|Agaricomycetes,3W58M@5338|Agaricales	4751|Fungi	G	Ferrous iron transport protein B	-	GO:0000003,GO:0000027,GO:0000054,GO:0000166,GO:0000746,GO:0000747,GO:0001882,GO:0001883,GO:0003006,GO:0003674,GO:0003676,GO:0003723,GO:0003729,GO:0003824,GO:0003924,GO:0005488,GO:0005525,GO:0005575,GO:0005622,GO:0005623,GO:0005737,GO:0005829,GO:0005840,GO:0005937,GO:0006403,GO:0006405,GO:0006611,GO:0006810,GO:0006886,GO:0006913,GO:0006996,GO:0007049,GO:0008104,GO:0008150,GO:0009653,GO:0009987,GO:…	-	ko:K14539	ko03008,map03008	-	-	-	ko00000,ko00001,ko01000,ko03009
M_perniciosa_XP_002398318.1	221103.XP_007849759.1	2.98e-82	260.0	COG1161@1|root,KOG1424@2759|Eukaryota,38D1C@33154|Opisthokonta,3P002@4751|Fungi,3V008@5204|Basidiomycota,226KG@155619|Agaricomycetes,3W555@5338|Agaricales	4751|Fungi	S	Ferrous iron transport protein B	-	-	-	-	-	-	-	-	-
OYM_lcl|AP006628.2_prot_BAD04102.1_17	262768.PAM_017	2.26e-136	386.0	COG0218@1|root,COG0218@2|Bacteria,3WT9C@544448|Tenericutes	544448|Tenericutes	D	Necessary for normal cell division and for the maintenance of normal septation	engB	-	-	ko:K03978	-	-	-	-	ko00000,ko03036
PWBP_lcl|CP066882.1_prot_QYC30802.1_623	262768.PAM_017	2.26e-136	386.0	COG0218@1|root,COG0218@2|Bacteria,3WT9C@544448|Tenericutes	544448|Tenericutes	D	Necessary for normal cell division and for the maintenance of normal septation	engB	-	-	ko:K03978	-	-	-	-	ko00000,ko03036
WBDP_WP_024563382.1	321961.AVAO01000001_gene516	1.07e-134	382.0	COG0218@1|root,COG0218@2|Bacteria,3WT9C@544448|Tenericutes	544448|Tenericutes	D	Necessary for normal cell division and for the maintenance of normal septation	engB	-	-	ko:K03978	-	-	-	-	ko00000,ko03036
peanut_WP_004995414.1	1163385.PNWB_v1c4090	4.06e-140	395.0	COG0218@1|root,COG0218@2|Bacteria,3WT9C@544448|Tenericutes	544448|Tenericutes	D	Necessary for normal cell division and for the maintenance of normal septation	engB	-	-	ko:K03978	-	-	-	-	ko00000,ko03036
AP_WP_012504297.1	37692.ATP_00142	3.45e-302	824.0	COG0112@1|root,COG0112@2|Bacteria,3WSZW@544448|Tenericutes	544448|Tenericutes	E	Catalyzes the reversible interconversion of serine and glycine with tetrahydrofolate (THF) serving as the one-carbon carrier. This reaction serves as the major source of one-carbon groups required for the biosynthesis of purines, thymidylate, methionine, and other important biomolecules. Also exhibits THF- independent aldolase activity toward beta-hydroxyamino acids, producing glycine and aldehyd…	glyA	-	2.1.2.1	ko:K00600	ko00260,ko00460,ko00630,ko00670,ko00680,ko01100,ko01110,ko01120,ko01130,ko01200,ko01230,ko01523,map00260,map00460,map00630,map00670,map00680,map01100,map01110,map01120,map01130,map01200,map01230,map01523	M00140,M00141,M00346,M00532	R00945,R09099	RC00022,RC00112,RC01583,RC02958	ko00000,ko00001,ko00002,ko01000
AYWB_lcl|NC_007716.1_prot_WP_041639897.1_511	322098.AYWB_538	7.73e-303	826.0	COG0112@1|root,COG0112@2|Bacteria,3WSZW@544448|Tenericutes	544448|Tenericutes	E	Catalyzes the reversible interconversion of serine and glycine with tetrahydrofolate (THF) serving as the one-carbon carrier. This reaction serves as the major source of one-carbon groups required for the biosynthesis of purines, thymidylate, methionine, and other important biomolecules. Also exhibits THF- independent aldolase activity toward beta-hydroxyamino acids, producing glycine and aldehyd…	glyA	-	2.1.2.1	ko:K00600	ko00260,ko00460,ko00630,ko00670,ko00680,ko01100,ko01110,ko01120,ko01130,ko01200,ko01230,ko01523,map00260,map00460,map00630,map00670,map00680,map01100,map01110,map01120,map01130,map01200,map01230,map01523	M00140,M00141,M00346,M00532	R00945,R09099	RC00022,RC00112,RC01583,RC02958	ko00000,ko00001,ko00002,ko01000
A_take_rna-Ata06846.1	5111.M1WAI1	0.0	931.0	COG0112@1|root,KOG2467@2759|Eukaryota,38EKT@33154|Opisthokonta,3NVHZ@4751|Fungi,3QKZB@4890|Ascomycota,213RR@147550|Sordariomycetes,3TDMQ@5125|Hypocreales,3G1U7@34397|Clavicipitaceae	4751|Fungi	H	Interconversion of serine and glycine	SHM2	GO:0001505,GO:0003674,GO:0003824,GO:0004372,GO:0005575,GO:0005622,GO:0005623,GO:0005737,GO:0005886,GO:0005937,GO:0006082,GO:0006520,GO:0006544,GO:0006563,GO:0006730,GO:0006807,GO:0008150,GO:0008152,GO:0009069,GO:0009987,GO:0016020,GO:0016740,GO:0016741,GO:0016742,GO:0017144,GO:0019752,GO:0030427,GO:0042133,GO:0042995,GO:0043332,GO:0043436,GO:0044237,GO:0044238,GO:0044281,GO:0044424,GO:0044463,GO:…	2.1.2.1	ko:K00600	ko00260,ko00460,ko00630,ko00670,ko00680,ko01100,ko01110,ko01120,ko01130,ko01200,ko01230,ko01523,map00260,map00460,map00630,map00670,map00680,map01100,map01110,map01120,map01130,map01200,map01230,map01523	M00140,M00141,M00346,M00532	R00945,R09099	RC00022,RC00112,RC01583,RC02958	ko00000,ko00001,ko00002,ko01000
A_take_rna-Ata06846.2	5111.M1WAI1	1.9e-227	635.0	COG0112@1|root,KOG2467@2759|Eukaryota,38EKT@33154|Opisthokonta,3NVHZ@4751|Fungi,3QKZB@4890|Ascomycota,213RR@147550|Sordariomycetes,3TDMQ@5125|Hypocreales,3G1U7@34397|Clavicipitaceae	4751|Fungi	H	Interconversion of serine and glycine	SHM2	GO:0001505,GO:0003674,GO:0003824,GO:0004372,GO:0005575,GO:0005622,GO:0005623,GO:0005737,GO:0005886,GO:0005937,GO:0006082,GO:0006520,GO:0006544,GO:0006563,GO:0006730,GO:0006807,GO:0008150,GO:0008152,GO:0009069,GO:0009987,GO:0016020,GO:0016740,GO:0016741,GO:0016742,GO:0017144,GO:0019752,GO:0030427,GO:0042133,GO:0042995,GO:0043332,GO:0043436,GO:0044237,GO:0044238,GO:0044281,GO:0044424,GO:0044463,GO:…	2.1.2.1	ko:K00600	ko00260,ko00460,ko00630,ko00670,ko00680,ko01100,ko01110,ko01120,ko01130,ko01200,ko01230,ko01523,map00260,map00460,map00630,map00670,map00680,map01100,map01110,map01120,map01130,map01200,map01230,map01523	M00140,M00141,M00346,M00532	R00945,R09099	RC00022,RC00112,RC01583,RC02958	ko00000,ko00001,ko00002,ko01000
A_take_rna-Ata06846.3	5111.M1WAI1	4.56e-302	826.0	COG0112@1|root,KOG2467@2759|Eukaryota,38EKT@33154|Opisthokonta,3NVHZ@4751|Fungi,3QKZB@4890|Ascomycota,213RR@147550|Sordariomycetes,3TDMQ@5125|Hypocreales,3G1U7@34397|Clavicipitaceae	4751|Fungi	H	Interconversion of serine and glycine	SHM2	GO:0001505,GO:0003674,GO:0003824,GO:0004372,GO:0005575,GO:0005622,GO:0005623,GO:0005737,GO:0005886,GO:0005937,GO:0006082,GO:0006520,GO:0006544,GO:0006563,GO:0006730,GO:0006807,GO:0008150,GO:0008152,GO:0009069,GO:0009987,GO:0016020,GO:0016740,GO:0016741,GO:0016742,GO:0017144,GO:0019752,GO:0030427,GO:0042133,GO:0042995,GO:0043332,GO:0043436,GO:0044237,GO:0044238,GO:0044281,GO:0044424,GO:0044463,GO:…	2.1.2.1	ko:K00600	ko00260,ko00460,ko00630,ko00670,ko00680,ko01100,ko01110,ko01120,ko01130,ko01200,ko01230,ko01523,map00260,map00460,map00630,map00670,map00680,map01100,map01110,map01120,map01130,map01200,map01230,map01523	M00140,M00141,M00346,M00532	R00945,R09099	RC00022,RC00112,RC01583,RC02958	ko00000,ko00001,ko00002,ko01000
CTWB_WP_203552341.1	262768.PAM_181	4.74e-222	621.0	COG0112@1|root,COG0112@2|Bacteria,3WSZW@544448|Tenericutes	544448|Tenericutes	E	Catalyzes the reversible interconversion of serine and glycine with tetrahydrofolate (THF) serving as the one-carbon carrier. This reaction serves as the major source of one-carbon groups required for the biosynthesis of purines, thymidylate, methionine, and other important biomolecules. Also exhibits THF- independent aldolase activity toward beta-hydroxyamino acids, producing glycine and aldehyd…	glyA	-	2.1.2.1	ko:K00600	ko00260,ko00460,ko00630,ko00670,ko00680,ko01100,ko01110,ko01120,ko01130,ko01200,ko01230,ko01523,map00260,map00460,map00630,map00670,map00680,map01100,map01110,map01120,map01130,map01200,map01230,map01523	M00140,M00141,M00346,M00532	R00945,R09099	RC00022,RC00112,RC01583,RC02958	ko00000,ko00001,ko00002,ko01000
EPWBP_lcl|CP040925.1_prot_QLL36639.1_3	1163385.PNWB_v1c3240	1.99e-299	816.0	COG0112@1|root,COG0112@2|Bacteria,3WSZW@544448|Tenericutes	544448|Tenericutes	E	Catalyzes the reversible interconversion of serine and glycine with tetrahydrofolate (THF) serving as the one-carbon carrier. This reaction serves as the major source of one-carbon groups required for the biosynthesis of purines, thymidylate, methionine, and other important biomolecules. Also exhibits THF- independent aldolase activity toward beta-hydroxyamino acids, producing glycine and aldehyd…	glyA	-	2.1.2.1	ko:K00600	ko00260,ko00460,ko00630,ko00670,ko00680,ko01100,ko01110,ko01120,ko01130,ko01200,ko01230,ko01523,map00260,map00460,map00630,map00670,map00680,map01100,map01110,map01120,map01130,map01200,map01230,map01523	M00140,M00141,M00346,M00532	R00945,R09099	RC00022,RC00112,RC01583,RC02958	ko00000,ko00001,ko00002,ko01000
F_mangiferae_XP_041678294.1	117187.FVEG_04963T0	0.0	969.0	COG0112@1|root,KOG2467@2759|Eukaryota,38EKT@33154|Opisthokonta,3NVHZ@4751|Fungi,3QKZB@4890|Ascomycota,213RR@147550|Sordariomycetes,3TDMQ@5125|Hypocreales,1FTZ1@110618|Nectriaceae	4751|Fungi	H	Interconversion of serine and glycine	SHM2	GO:0001505,GO:0003674,GO:0003824,GO:0004372,GO:0005575,GO:0005622,GO:0005623,GO:0005737,GO:0005886,GO:0005937,GO:0006082,GO:0006520,GO:0006544,GO:0006563,GO:0006730,GO:0006807,GO:0008150,GO:0008152,GO:0009069,GO:0009987,GO:0016020,GO:0016740,GO:0016741,GO:0016742,GO:0017144,GO:0019752,GO:0030427,GO:0042133,GO:0042995,GO:0043332,GO:0043436,GO:0044237,GO:0044238,GO:0044281,GO:0044424,GO:0044463,GO:…	2.1.2.1	ko:K00600	ko00260,ko00460,ko00630,ko00670,ko00680,ko01100,ko01110,ko01120,ko01130,ko01200,ko01230,ko01523,map00260,map00460,map00630,map00670,map00680,map01100,map01110,map01120,map01130,map01200,map01230,map01523	M00140,M00141,M00346,M00532	R00945,R09099	RC00022,RC00112,RC01583,RC02958	ko00000,ko00001,ko00002,ko01000
F_mangiferae_XP_041680125.1	5127.CCT68776	0.0	1023.0	COG0112@1|root,KOG2467@2759|Eukaryota,38EKT@33154|Opisthokonta,3NVHZ@4751|Fungi,3QKZB@4890|Ascomycota,213IC@147550|Sordariomycetes,3TF2S@5125|Hypocreales,1FMCQ@110618|Nectriaceae	4751|Fungi	H	Interconversion of serine and glycine	-	GO:0005575,GO:0005622,GO:0005623,GO:0005737,GO:0005739,GO:0043226,GO:0043227,GO:0043229,GO:0043231,GO:0044424,GO:0044444,GO:0044464	2.1.2.1	ko:K00600	ko00260,ko00460,ko00630,ko00670,ko00680,ko01100,ko01110,ko01120,ko01130,ko01200,ko01230,ko01523,map00260,map00460,map00630,map00670,map00680,map01100,map01110,map01120,map01130,map01200,map01230,map01523	M00140,M00141,M00346,M00532	R00945,R09099	RC00022,RC00112,RC01583,RC02958	ko00000,ko00001,ko00002,ko01000
F_mangiferae_XP_041680373.1	5127.CCT69916	0.0	1003.0	COG0112@1|root,KOG2467@2759|Eukaryota,38EKT@33154|Opisthokonta,3NVHZ@4751|Fungi,3QKZB@4890|Ascomycota,213IC@147550|Sordariomycetes,3TF2S@5125|Hypocreales,1FTVJ@110618|Nectriaceae	4751|Fungi	H	Interconversion of serine and glycine	-	GO:0005575,GO:0005622,GO:0005623,GO:0005737,GO:0005739,GO:0043226,GO:0043227,GO:0043229,GO:0043231,GO:0044424,GO:0044444,GO:0044464	2.1.2.1	ko:K00600	ko00260,ko00460,ko00630,ko00670,ko00680,ko01100,ko01110,ko01120,ko01130,ko01200,ko01230,ko01523,map00260,map00460,map00630,map00670,map00680,map01100,map01110,map01120,map01130,map01200,map01230,map01523	M00140,M00141,M00346,M00532	R00945,R09099	RC00022,RC00112,RC01583,RC02958	ko00000,ko00001,ko00002,ko01000
MBSP_lcl|NZ_CP015149.1_prot_WP_069028320.1_402	262768.PAM_181	1.77e-300	819.0	COG0112@1|root,COG0112@2|Bacteria,3WSZW@544448|Tenericutes	544448|Tenericutes	E	Catalyzes the reversible interconversion of serine and glycine with tetrahydrofolate (THF) serving as the one-carbon carrier. This reaction serves as the major source of one-carbon groups required for the biosynthesis of purines, thymidylate, methionine, and other important biomolecules. Also exhibits THF- independent aldolase activity toward beta-hydroxyamino acids, producing glycine and aldehyd…	glyA	-	2.1.2.1	ko:K00600	ko00260,ko00460,ko00630,ko00670,ko00680,ko01100,ko01110,ko01120,ko01130,ko01200,ko01230,ko01523,map00260,map00460,map00630,map00670,map00680,map01100,map01110,map01120,map01130,map01200,map01230,map01523	M00140,M00141,M00346,M00532	R00945,R09099	RC00022,RC00112,RC01583,RC02958	ko00000,ko00001,ko00002,ko01000
MDP_lcl|NZ_CP085837.1_prot_WP_227807340.1_198	262768.PAM_181	7.82e-302	823.0	COG0112@1|root,COG0112@2|Bacteria,3WSZW@544448|Tenericutes	544448|Tenericutes	E	Catalyzes the reversible interconversion of serine and glycine with tetrahydrofolate (THF) serving as the one-carbon carrier. This reaction serves as the major source of one-carbon groups required for the biosynthesis of purines, thymidylate, methionine, and other important biomolecules. Also exhibits THF- independent aldolase activity toward beta-hydroxyamino acids, producing glycine and aldehyd…	glyA	-	2.1.2.1	ko:K00600	ko00260,ko00460,ko00630,ko00670,ko00680,ko01100,ko01110,ko01120,ko01130,ko01200,ko01230,ko01523,map00260,map00460,map00630,map00670,map00680,map01100,map01110,map01120,map01130,map01200,map01230,map01523	M00140,M00141,M00346,M00532	R00945,R09099	RC00022,RC00112,RC01583,RC02958	ko00000,ko00001,ko00002,ko01000
M_perniciosa_XP_002390389.1	221103.XP_007844343.1	2.21e-147	429.0	COG0112@1|root,KOG2467@2759|Eukaryota,38EKT@33154|Opisthokonta,3NVHZ@4751|Fungi,3UYP7@5204|Basidiomycota,224KV@155619|Agaricomycetes,3W3GF@5338|Agaricales	4751|Fungi	H	Interconversion of serine and glycine	SHM1	GO:0003674,GO:0003824,GO:0004372,GO:0005575,GO:0005622,GO:0005623,GO:0005737,GO:0005739,GO:0006082,GO:0006520,GO:0006730,GO:0006807,GO:0008150,GO:0008152,GO:0008652,GO:0009058,GO:0009069,GO:0009070,GO:0009987,GO:0016053,GO:0016740,GO:0016741,GO:0016742,GO:0019752,GO:0043226,GO:0043227,GO:0043229,GO:0043231,GO:0043436,GO:0044237,GO:0044238,GO:0044249,GO:0044281,GO:0044283,GO:0044424,GO:0044444,GO:…	2.1.2.1	ko:K00600	ko00260,ko00460,ko00630,ko00670,ko00680,ko01100,ko01110,ko01120,ko01130,ko01200,ko01230,ko01523,map00260,map00460,map00630,map00670,map00680,map01100,map01110,map01120,map01130,map01200,map01230,map01523	M00140,M00141,M00346,M00532	R00945,R09099	RC00022,RC00112,RC01583,RC02958	ko00000,ko00001,ko00002,ko01000
OYM_lcl|AP006628.2_prot_BAD04266.1_181	262768.PAM_181	1.16e-303	827.0	COG0112@1|root,COG0112@2|Bacteria,3WSZW@544448|Tenericutes	544448|Tenericutes	E	Catalyzes the reversible interconversion of serine and glycine with tetrahydrofolate (THF) serving as the one-carbon carrier. This reaction serves as the major source of one-carbon groups required for the biosynthesis of purines, thymidylate, methionine, and other important biomolecules. Also exhibits THF- independent aldolase activity toward beta-hydroxyamino acids, producing glycine and aldehyd…	glyA	-	2.1.2.1	ko:K00600	ko00260,ko00460,ko00630,ko00670,ko00680,ko01100,ko01110,ko01120,ko01130,ko01200,ko01230,ko01523,map00260,map00460,map00630,map00670,map00680,map01100,map01110,map01120,map01130,map01200,map01230,map01523	M00140,M00141,M00346,M00532	R00945,R09099	RC00022,RC00112,RC01583,RC02958	ko00000,ko00001,ko00002,ko01000
PWBP_lcl|CP066882.1_prot_QYC30981.1_851	262768.PAM_181	2.24e-301	822.0	COG0112@1|root,COG0112@2|Bacteria,3WSZW@544448|Tenericutes	544448|Tenericutes	E	Catalyzes the reversible interconversion of serine and glycine with tetrahydrofolate (THF) serving as the one-carbon carrier. This reaction serves as the major source of one-carbon groups required for the biosynthesis of purines, thymidylate, methionine, and other important biomolecules. Also exhibits THF- independent aldolase activity toward beta-hydroxyamino acids, producing glycine and aldehyd…	glyA	-	2.1.2.1	ko:K00600	ko00260,ko00460,ko00630,ko00670,ko00680,ko01100,ko01110,ko01120,ko01130,ko01200,ko01230,ko01523,map00260,map00460,map00630,map00670,map00680,map01100,map01110,map01120,map01130,map01200,map01230,map01523	M00140,M00141,M00346,M00532	R00945,R09099	RC00022,RC00112,RC01583,RC02958	ko00000,ko00001,ko00002,ko01000
WBDP_WP_024563708.1	321961.AVAO01000003_gene371	3.87e-302	823.0	COG0112@1|root,COG0112@2|Bacteria,3WSZW@544448|Tenericutes	544448|Tenericutes	E	Catalyzes the reversible interconversion of serine and glycine with tetrahydrofolate (THF) serving as the one-carbon carrier. This reaction serves as the major source of one-carbon groups required for the biosynthesis of purines, thymidylate, methionine, and other important biomolecules. Also exhibits THF- independent aldolase activity toward beta-hydroxyamino acids, producing glycine and aldehyd…	glyA	-	2.1.2.1	ko:K00600	ko00260,ko00460,ko00630,ko00670,ko00680,ko01100,ko01110,ko01120,ko01130,ko01200,ko01230,ko01523,map00260,map00460,map00630,map00670,map00680,map01100,map01110,map01120,map01130,map01200,map01230,map01523	M00140,M00141,M00346,M00532	R00945,R09099	RC00022,RC00112,RC01583,RC02958	ko00000,ko00001,ko00002,ko01000
peanut_WP_004995163.1	1163385.PNWB_v1c3240	1.99e-299	816.0	COG0112@1|root,COG0112@2|Bacteria,3WSZW@544448|Tenericutes	544448|Tenericutes	E	Catalyzes the reversible interconversion of serine and glycine with tetrahydrofolate (THF) serving as the one-carbon carrier. This reaction serves as the major source of one-carbon groups required for the biosynthesis of purines, thymidylate, methionine, and other important biomolecules. Also exhibits THF- independent aldolase activity toward beta-hydroxyamino acids, producing glycine and aldehyd…	glyA	-	2.1.2.1	ko:K00600	ko00260,ko00460,ko00630,ko00670,ko00680,ko01100,ko01110,ko01120,ko01130,ko01200,ko01230,ko01523,map00260,map00460,map00630,map00670,map00680,map01100,map01110,map01120,map01130,map01200,map01230,map01523	M00140,M00141,M00346,M00532	R00945,R09099	RC00022,RC00112,RC01583,RC02958	ko00000,ko00001,ko00002,ko01000
AP_WP_012504319.1	37692.ATP_00164	0.0	868.0	COG0486@1|root,COG0486@2|Bacteria,3WSVW@544448|Tenericutes	544448|Tenericutes	J	Exhibits a very high intrinsic GTPase hydrolysis rate. Involved in the addition of a carboxymethylaminomethyl (cmnm) group at the wobble position (U34) of certain tRNAs, forming tRNA- cmnm(5)s(2)U34	trmE	-	-	ko:K03650	-	-	R08701	RC00053,RC00209,RC00870	ko00000,ko01000,ko03016
AYWB_lcl|NC_007716.1_prot_WP_011412943.1_630	322098.AYWB_665	0.0	885.0	COG0486@1|root,COG0486@2|Bacteria,3WSVW@544448|Tenericutes	544448|Tenericutes	J	Exhibits a very high intrinsic GTPase hydrolysis rate. Involved in the addition of a carboxymethylaminomethyl (cmnm) group at the wobble position (U34) of certain tRNAs, forming tRNA- cmnm(5)s(2)U34	trmE	-	-	ko:K03650	-	-	R08701	RC00053,RC00209,RC00870	ko00000,ko01000,ko03016
A_take_rna-Ata03377.1	5111.M1W3L2	2.46e-297	827.0	COG0486@1|root,KOG1191@2759|Eukaryota,38CEV@33154|Opisthokonta,3NUT7@4751|Fungi,3QJSY@4890|Ascomycota,212XJ@147550|Sordariomycetes,3TF8H@5125|Hypocreales,3G10D@34397|Clavicipitaceae	4751|Fungi	J	GTP-binding protein TrmE N-terminus	MSS1	GO:0000166,GO:0000959,GO:0000963,GO:0001882,GO:0001883,GO:0002097,GO:0002098,GO:0003674,GO:0003824,GO:0003924,GO:0005488,GO:0005525,GO:0005575,GO:0005622,GO:0005623,GO:0005737,GO:0005739,GO:0005740,GO:0005743,GO:0005829,GO:0006139,GO:0006396,GO:0006399,GO:0006400,GO:0006412,GO:0006518,GO:0006725,GO:0006807,GO:0008033,GO:0008150,GO:0008152,GO:0009058,GO:0009059,GO:0009451,GO:0009987,GO:0010467,GO:…	-	ko:K03650	-	-	R08701	RC00053,RC00209,RC00870	ko00000,ko01000,ko03016
A_take_rna-Ata03377.2	5111.M1W3L2	2.46e-297	827.0	COG0486@1|root,KOG1191@2759|Eukaryota,38CEV@33154|Opisthokonta,3NUT7@4751|Fungi,3QJSY@4890|Ascomycota,212XJ@147550|Sordariomycetes,3TF8H@5125|Hypocreales,3G10D@34397|Clavicipitaceae	4751|Fungi	J	GTP-binding protein TrmE N-terminus	MSS1	GO:0000166,GO:0000959,GO:0000963,GO:0001882,GO:0001883,GO:0002097,GO:0002098,GO:0003674,GO:0003824,GO:0003924,GO:0005488,GO:0005525,GO:0005575,GO:0005622,GO:0005623,GO:0005737,GO:0005739,GO:0005740,GO:0005743,GO:0005829,GO:0006139,GO:0006396,GO:0006399,GO:0006400,GO:0006412,GO:0006518,GO:0006725,GO:0006807,GO:0008033,GO:0008150,GO:0008152,GO:0009058,GO:0009059,GO:0009451,GO:0009987,GO:0010467,GO:…	-	ko:K03650	-	-	R08701	RC00053,RC00209,RC00870	ko00000,ko01000,ko03016
A_take_rna-Ata03377.3	5111.M1W3L2	2.46e-297	827.0	COG0486@1|root,KOG1191@2759|Eukaryota,38CEV@33154|Opisthokonta,3NUT7@4751|Fungi,3QJSY@4890|Ascomycota,212XJ@147550|Sordariomycetes,3TF8H@5125|Hypocreales,3G10D@34397|Clavicipitaceae	4751|Fungi	J	GTP-binding protein TrmE N-terminus	MSS1	GO:0000166,GO:0000959,GO:0000963,GO:0001882,GO:0001883,GO:0002097,GO:0002098,GO:0003674,GO:0003824,GO:0003924,GO:0005488,GO:0005525,GO:0005575,GO:0005622,GO:0005623,GO:0005737,GO:0005739,GO:0005740,GO:0005743,GO:0005829,GO:0006139,GO:0006396,GO:0006399,GO:0006400,GO:0006412,GO:0006518,GO:0006725,GO:0006807,GO:0008033,GO:0008150,GO:0008152,GO:0009058,GO:0009059,GO:0009451,GO:0009987,GO:0010467,GO:…	-	ko:K03650	-	-	R08701	RC00053,RC00209,RC00870	ko00000,ko01000,ko03016
CTWB_WP_203552351.1	321961.AVAO01000001_gene540	1.21e-239	669.0	COG0486@1|root,COG0486@2|Bacteria,3WSVW@544448|Tenericutes	544448|Tenericutes	J	Exhibits a very high intrinsic GTPase hydrolysis rate. Involved in the addition of a carboxymethylaminomethyl (cmnm) group at the wobble position (U34) of certain tRNAs, forming tRNA- cmnm(5)s(2)U34	trmE	-	-	ko:K03650	-	-	R08701	RC00053,RC00209,RC00870	ko00000,ko01000,ko03016
EPWBP_lcl|CP040925.1_prot_QLL36672.1_36	59748.PA0020	1.75e-50	174.0	COG0486@1|root,COG0486@2|Bacteria,3WSVW@544448|Tenericutes	544448|Tenericutes	J	Exhibits a very high intrinsic GTPase hydrolysis rate. Involved in the addition of a carboxymethylaminomethyl (cmnm) group at the wobble position (U34) of certain tRNAs, forming tRNA- cmnm(5)s(2)U34	trmE	-	-	ko:K03650	-	-	R08701	RC00053,RC00209,RC00870	ko00000,ko01000,ko03016
EPWBP_lcl|CP040925.1_prot_QLL36673.1_37	37692.ATP_00164	1.85e-74	240.0	COG0486@1|root,COG0486@2|Bacteria,3WSVW@544448|Tenericutes	544448|Tenericutes	J	Exhibits a very high intrinsic GTPase hydrolysis rate. Involved in the addition of a carboxymethylaminomethyl (cmnm) group at the wobble position (U34) of certain tRNAs, forming tRNA- cmnm(5)s(2)U34	trmE	-	-	ko:K03650	-	-	R08701	RC00053,RC00209,RC00870	ko00000,ko01000,ko03016
F_mangiferae_XP_041678374.1	5127.CCT67250	0.0	1087.0	COG0486@1|root,KOG1191@2759|Eukaryota,38CEV@33154|Opisthokonta,3NUT7@4751|Fungi,3QJSY@4890|Ascomycota,212XJ@147550|Sordariomycetes,3TF8H@5125|Hypocreales,1FNP0@110618|Nectriaceae	4751|Fungi	J	to mitochondrial GTPase	MSS1	GO:0000166,GO:0000959,GO:0000963,GO:0001882,GO:0001883,GO:0002097,GO:0002098,GO:0003674,GO:0003824,GO:0003924,GO:0005488,GO:0005525,GO:0005575,GO:0005622,GO:0005623,GO:0005737,GO:0005739,GO:0005740,GO:0005743,GO:0005829,GO:0006139,GO:0006396,GO:0006399,GO:0006400,GO:0006412,GO:0006518,GO:0006725,GO:0006807,GO:0008033,GO:0008150,GO:0008152,GO:0009058,GO:0009059,GO:0009451,GO:0009987,GO:0010467,GO:…	-	ko:K03650	-	-	R08701	RC00053,RC00209,RC00870	ko00000,ko01000,ko03016
MBSP_lcl|NZ_CP015149.1_prot_WP_069028421.1_522	262768.PAM_747	0.0	874.0	COG0486@1|root,COG0486@2|Bacteria,3WSVW@544448|Tenericutes	544448|Tenericutes	J	Exhibits a very high intrinsic GTPase hydrolysis rate. Involved in the addition of a carboxymethylaminomethyl (cmnm) group at the wobble position (U34) of certain tRNAs, forming tRNA- cmnm(5)s(2)U34	trmE	-	-	ko:K03650	-	-	R08701	RC00053,RC00209,RC00870	ko00000,ko01000,ko03016
MDP_lcl|NZ_CP085837.1_prot_WP_227807139.1_540	262768.PAM_747	0.0	882.0	COG0486@1|root,COG0486@2|Bacteria,3WSVW@544448|Tenericutes	544448|Tenericutes	J	Exhibits a very high intrinsic GTPase hydrolysis rate. Involved in the addition of a carboxymethylaminomethyl (cmnm) group at the wobble position (U34) of certain tRNAs, forming tRNA- cmnm(5)s(2)U34	trmE	-	-	ko:K03650	-	-	R08701	RC00053,RC00209,RC00870	ko00000,ko01000,ko03016
M_perniciosa_XP_002394286.1	164328.Phyra53139	4.61e-12	63.2	COG0486@1|root,KOG1191@2759|Eukaryota,3QEYZ@4776|Peronosporales	4776|Peronosporales	J	MnmE helical domain	-	-	-	ko:K03650	-	-	R08701	RC00053,RC00209,RC00870	ko00000,ko01000,ko03016
M_perniciosa_XP_002395715.1	5346.XP_001832975.2	2.58e-27	111.0	COG0486@1|root,KOG1191@2759|Eukaryota,38CEV@33154|Opisthokonta,3NUT7@4751|Fungi,3UZY6@5204|Basidiomycota,2270S@155619|Agaricomycetes,3W466@5338|Agaricales	4751|Fungi	J	Belongs to the TRAFAC class TrmE-Era-EngA-EngB-Septin- like GTPase superfamily. TrmE GTPase family	MSS1	GO:0000166,GO:0000959,GO:0000963,GO:0001882,GO:0001883,GO:0002097,GO:0002098,GO:0003674,GO:0003824,GO:0003924,GO:0005488,GO:0005525,GO:0005575,GO:0005622,GO:0005623,GO:0005737,GO:0005739,GO:0005740,GO:0005743,GO:0005829,GO:0006139,GO:0006396,GO:0006399,GO:0006400,GO:0006412,GO:0006518,GO:0006725,GO:0006807,GO:0008033,GO:0008150,GO:0008152,GO:0009058,GO:0009059,GO:0009451,GO:0009987,GO:0010467,GO:…	-	ko:K03650	-	-	R08701	RC00053,RC00209,RC00870	ko00000,ko01000,ko03016
OYM_lcl|AP006628.2_prot_BAD04832.1_745	262768.PAM_747	0.0	884.0	COG0486@1|root,COG0486@2|Bacteria,3WSVW@544448|Tenericutes	544448|Tenericutes	J	Exhibits a very high intrinsic GTPase hydrolysis rate. Involved in the addition of a carboxymethylaminomethyl (cmnm) group at the wobble position (U34) of certain tRNAs, forming tRNA- cmnm(5)s(2)U34	trmE	-	-	ko:K03650	-	-	R08701	RC00053,RC00209,RC00870	ko00000,ko01000,ko03016
PWBP_lcl|CP066882.1_prot_QYC30846.1_686	262768.PAM_747	0.0	878.0	COG0486@1|root,COG0486@2|Bacteria,3WSVW@544448|Tenericutes	544448|Tenericutes	J	Exhibits a very high intrinsic GTPase hydrolysis rate. Involved in the addition of a carboxymethylaminomethyl (cmnm) group at the wobble position (U34) of certain tRNAs, forming tRNA- cmnm(5)s(2)U34	trmE	-	-	ko:K03650	-	-	R08701	RC00053,RC00209,RC00870	ko00000,ko01000,ko03016
WBDP_WP_024563400.1	321961.AVAO01000001_gene540	0.0	879.0	COG0486@1|root,COG0486@2|Bacteria,3WSVW@544448|Tenericutes	544448|Tenericutes	J	Exhibits a very high intrinsic GTPase hydrolysis rate. Involved in the addition of a carboxymethylaminomethyl (cmnm) group at the wobble position (U34) of certain tRNAs, forming tRNA- cmnm(5)s(2)U34	trmE	-	-	ko:K03650	-	-	R08701	RC00053,RC00209,RC00870	ko00000,ko01000,ko03016
peanut_WP_238120289.1	37692.ATP_00164	4.26e-75	242.0	COG0486@1|root,COG0486@2|Bacteria,3WSVW@544448|Tenericutes	544448|Tenericutes	J	Exhibits a very high intrinsic GTPase hydrolysis rate. Involved in the addition of a carboxymethylaminomethyl (cmnm) group at the wobble position (U34) of certain tRNAs, forming tRNA- cmnm(5)s(2)U34	trmE	-	-	ko:K03650	-	-	R08701	RC00053,RC00209,RC00870	ko00000,ko01000,ko03016
AP_WP_012504335.1	37692.ATP_00183	0.0	1159.0	COG0388@1|root,COG0388@2|Bacteria	2|Bacteria	S	hydrolase activity, acting on carbon-nitrogen (but not peptide) bonds	-	-	6.3.5.1	ko:K01950	ko00760,ko01100,map00760,map01100	M00115	R00257	RC00010,RC00100	ko00000,ko00001,ko00002,ko01000
AYWB_lcl|NC_007716.1_prot_WP_011412877.1_568	322098.AYWB_598	0.0	1241.0	COG0388@1|root,COG0388@2|Bacteria	2|Bacteria	S	hydrolase activity, acting on carbon-nitrogen (but not peptide) bonds	nadE	-	6.3.5.1	ko:K01950	ko00760,ko01100,map00760,map01100	M00115	R00257	RC00010,RC00100	ko00000,ko00001,ko00002,ko01000
A_take_rna-Ata06163.1	5111.M1WHA8	0.0	1337.0	COG0171@1|root,KOG2303@2759|Eukaryota,38C6A@33154|Opisthokonta,3NUGS@4751|Fungi,3QJVP@4890|Ascomycota,211X4@147550|Sordariomycetes,3TF9P@5125|Hypocreales,3G2CI@34397|Clavicipitaceae	4751|Fungi	H	NAD synthase	-	-	6.3.5.1	ko:K01950	ko00760,ko01100,map00760,map01100	M00115	R00257	RC00010,RC00100	ko00000,ko00001,ko00002,ko01000
CTWB_WP_203552135.1	59748.PA0763	9.87e-287	799.0	COG0388@1|root,COG0388@2|Bacteria	2|Bacteria	S	hydrolase activity, acting on carbon-nitrogen (but not peptide) bonds	nadE	-	6.3.5.1	ko:K01950	ko00760,ko01100,map00760,map01100	M00115	R00257	RC00010,RC00100	ko00000,ko00001,ko00002,ko01000
CTWB_WP_203552261.1	322098.AYWB_598	8.44e-217	624.0	COG0388@1|root,COG0388@2|Bacteria	2|Bacteria	S	hydrolase activity, acting on carbon-nitrogen (but not peptide) bonds	nadE	-	6.3.5.1	ko:K01950	ko00760,ko01100,map00760,map01100	M00115	R00257	RC00010,RC00100	ko00000,ko00001,ko00002,ko01000
EPWBP_lcl|CP040925.1_prot_QLL36817.1_181	1163385.PNWB_v1c3950	0.0	1155.0	COG0388@1|root,COG0388@2|Bacteria	2|Bacteria	S	hydrolase activity, acting on carbon-nitrogen (but not peptide) bonds	-	-	6.3.5.1	ko:K01950	ko00760,ko01100,map00760,map01100	M00115	R00257	RC00010,RC00100	ko00000,ko00001,ko00002,ko01000
F_mangiferae_XP_041680004.1	5127.CCT66697	0.0	1428.0	COG0171@1|root,KOG2303@2759|Eukaryota,38C6A@33154|Opisthokonta,3NUGS@4751|Fungi,3QJVP@4890|Ascomycota,211X4@147550|Sordariomycetes,3TF9P@5125|Hypocreales,1FU10@110618|Nectriaceae	4751|Fungi	H	belongs to the NAD synthetase family	-	-	6.3.5.1	ko:K01950	ko00760,ko01100,map00760,map01100	M00115	R00257	RC00010,RC00100	ko00000,ko00001,ko00002,ko01000
MBSP_lcl|NZ_CP015149.1_prot_WP_069028370.1_457	321961.AVAO01000001_gene456	0.0	1189.0	COG0388@1|root,COG0388@2|Bacteria	2|Bacteria	S	hydrolase activity, acting on carbon-nitrogen (but not peptide) bonds	nadE	-	6.3.5.1	ko:K01950	ko00760,ko01100,map00760,map01100	M00115	R00257	RC00010,RC00100	ko00000,ko00001,ko00002,ko01000
MDP_lcl|NZ_CP085837.1_prot_WP_227807288.1_129	321961.AVAO01000001_gene456	0.0	1173.0	COG0388@1|root,COG0388@2|Bacteria	2|Bacteria	S	hydrolase activity, acting on carbon-nitrogen (but not peptide) bonds	nadE	-	6.3.5.1	ko:K01950	ko00760,ko01100,map00760,map01100	M00115	R00257	RC00010,RC00100	ko00000,ko00001,ko00002,ko01000
M_perniciosa_XP_002394143.1	221103.XP_007845784.1	5.19e-118	357.0	COG0171@1|root,KOG2303@2759|Eukaryota,38C6A@33154|Opisthokonta,3NUGS@4751|Fungi,3UZUE@5204|Basidiomycota,227GW@155619|Agaricomycetes,3W5C4@5338|Agaricales	4751|Fungi	H	belongs to the NAD synthetase family	QNS1	GO:0000166,GO:0003674,GO:0003824,GO:0003952,GO:0004359,GO:0005488,GO:0005524,GO:0005575,GO:0005622,GO:0005623,GO:0005634,GO:0005737,GO:0006139,GO:0006725,GO:0006732,GO:0006733,GO:0006753,GO:0006793,GO:0006796,GO:0006807,GO:0008144,GO:0008150,GO:0008152,GO:0009058,GO:0009108,GO:0009117,GO:0009165,GO:0009435,GO:0009987,GO:0016787,GO:0016810,GO:0016811,GO:0016874,GO:0016879,GO:0016884,GO:0017076,GO:…	6.3.5.1	ko:K01950	ko00760,ko01100,map00760,map01100	M00115	R00257	RC00010,RC00100	ko00000,ko00001,ko00002,ko01000
M_perniciosa_XP_002394144.1	8083.ENSXMAP00000008193	3.01e-29	114.0	COG0171@1|root,KOG2303@2759|Eukaryota,38C6A@33154|Opisthokonta,3BBAF@33208|Metazoa,3CYT3@33213|Bilateria,488A9@7711|Chordata,4909E@7742|Vertebrata,49ZR9@7898|Actinopterygii	33208|Metazoa	H	NAD synthetase 1	NADSYN1	GO:0003674,GO:0003824,GO:0003952,GO:0004359,GO:0005575,GO:0005622,GO:0005623,GO:0005737,GO:0005829,GO:0006139,GO:0006725,GO:0006732,GO:0006733,GO:0006753,GO:0006793,GO:0006796,GO:0006807,GO:0007275,GO:0007568,GO:0008150,GO:0008152,GO:0008340,GO:0008795,GO:0009058,GO:0009108,GO:0009117,GO:0009165,GO:0009435,GO:0009987,GO:0010259,GO:0016787,GO:0016810,GO:0016811,GO:0016874,GO:0016879,GO:0016880,GO:…	6.3.5.1	ko:K01950	ko00760,ko01100,map00760,map01100	M00115	R00257	RC00010,RC00100	ko00000,ko00001,ko00002,ko01000
M_perniciosa_XP_002396919.1	5346.XP_002910857.1	1.37e-61	206.0	COG0171@1|root,KOG2303@2759|Eukaryota,38C6A@33154|Opisthokonta,3NUGS@4751|Fungi,3UZUE@5204|Basidiomycota,227GW@155619|Agaricomycetes,3W5C4@5338|Agaricales	4751|Fungi	H	belongs to the NAD synthetase family	QNS1	GO:0000166,GO:0003674,GO:0003824,GO:0003952,GO:0004359,GO:0005488,GO:0005524,GO:0005575,GO:0005622,GO:0005623,GO:0005634,GO:0005737,GO:0006139,GO:0006725,GO:0006732,GO:0006733,GO:0006753,GO:0006793,GO:0006796,GO:0006807,GO:0008144,GO:0008150,GO:0008152,GO:0009058,GO:0009108,GO:0009117,GO:0009165,GO:0009435,GO:0009987,GO:0016787,GO:0016810,GO:0016811,GO:0016874,GO:0016879,GO:0016884,GO:0017076,GO:…	6.3.5.1	ko:K01950	ko00760,ko01100,map00760,map01100	M00115	R00257	RC00010,RC00100	ko00000,ko00001,ko00002,ko01000
OYM_lcl|AP006628.2_prot_BAD04208.1_123	262768.PAM_123	3.56e-185	514.0	COG0388@1|root,COG0388@2|Bacteria	2|Bacteria	S	hydrolase activity, acting on carbon-nitrogen (but not peptide) bonds	nadE	GO:0003674,GO:0003824,GO:0003952,GO:0005488,GO:0005515,GO:0005575,GO:0005618,GO:0005622,GO:0005623,GO:0005737,GO:0005886,GO:0006139,GO:0006725,GO:0006732,GO:0006733,GO:0006753,GO:0006793,GO:0006796,GO:0006807,GO:0008150,GO:0008152,GO:0008795,GO:0009058,GO:0009108,GO:0009117,GO:0009165,GO:0009435,GO:0009987,GO:0016020,GO:0016874,GO:0016879,GO:0016880,GO:0016884,GO:0018130,GO:0019359,GO:0019362,GO:…	6.3.5.1	ko:K01950	ko00760,ko01100,map00760,map01100	M00115	R00257	RC00010,RC00100	ko00000,ko00001,ko00002,ko01000
OYM_lcl|AP006628.2_prot_BAD04209.1_124	262768.PAM_124	4.76e-204	568.0	COG0388@1|root,COG0388@2|Bacteria	2|Bacteria	S	hydrolase activity, acting on carbon-nitrogen (but not peptide) bonds	nadE	-	6.3.5.1	ko:K01950	ko00760,ko01100,map00760,map01100	M00115	R00257	RC00010,RC00100	ko00000,ko00001,ko00002,ko01000
PWBP_lcl|CP066882.1_prot_QYC30924.1_790	321961.AVAO01000001_gene456	0.0	1172.0	COG0388@1|root,COG0388@2|Bacteria	2|Bacteria	S	hydrolase activity, acting on carbon-nitrogen (but not peptide) bonds	nadE	-	6.3.5.1	ko:K01950	ko00760,ko01100,map00760,map01100	M00115	R00257	RC00010,RC00100	ko00000,ko00001,ko00002,ko01000
WBDP_WP_024563333.1	321961.AVAO01000001_gene456	0.0	1269.0	COG0388@1|root,COG0388@2|Bacteria	2|Bacteria	S	hydrolase activity, acting on carbon-nitrogen (but not peptide) bonds	nadE	-	6.3.5.1	ko:K01950	ko00760,ko01100,map00760,map01100	M00115	R00257	RC00010,RC00100	ko00000,ko00001,ko00002,ko01000
peanut_WP_004995352.1	1163385.PNWB_v1c3950	0.0	1155.0	COG0388@1|root,COG0388@2|Bacteria	2|Bacteria	S	hydrolase activity, acting on carbon-nitrogen (but not peptide) bonds	-	-	6.3.5.1	ko:K01950	ko00760,ko01100,map00760,map01100	M00115	R00257	RC00010,RC00100	ko00000,ko00001,ko00002,ko01000
AP_WP_012504430.1	37692.ATP_00282	1.88e-62	191.0	COG0211@1|root,COG0211@2|Bacteria,3WTPV@544448|Tenericutes	544448|Tenericutes	J	Belongs to the bacterial ribosomal protein bL27 family	rpmA	-	-	ko:K02899	ko03010,map03010	M00178	-	-	br01610,ko00000,ko00001,ko00002,ko03011
AYWB_lcl|NC_007716.1_prot_WP_011160463.1_595	262768.PAM_088	7.83e-60	184.0	COG0211@1|root,COG0211@2|Bacteria,3WTPV@544448|Tenericutes	544448|Tenericutes	J	Belongs to the bacterial ribosomal protein bL27 family	rpmA	-	-	ko:K02899	ko03010,map03010	M00178	-	-	br01610,ko00000,ko00001,ko00002,ko03011
A_take_rna-Ata03537.1	92637.XP_007813682.1	4.08e-147	426.0	COG0211@1|root,KOG4600@2759|Eukaryota,39YDY@33154|Opisthokonta,3NYA4@4751|Fungi,3QSMN@4890|Ascomycota,21QHN@147550|Sordariomycetes,3TU00@5125|Hypocreales,3G3H2@34397|Clavicipitaceae	4751|Fungi	J	Ribosomal L27 protein	MRPL2	GO:0000048,GO:0000313,GO:0000315,GO:0003674,GO:0003735,GO:0003824,GO:0005198,GO:0005575,GO:0005622,GO:0005623,GO:0005737,GO:0005739,GO:0005759,GO:0005761,GO:0005762,GO:0005840,GO:0006412,GO:0006518,GO:0006807,GO:0008150,GO:0008152,GO:0009058,GO:0009059,GO:0009987,GO:0010467,GO:0015934,GO:0016740,GO:0016746,GO:0016755,GO:0019538,GO:0031974,GO:0032543,GO:0032991,GO:0034641,GO:0034645,GO:0043043,GO:…	1.1.1.41	ko:K00030,ko:K02899	ko00020,ko01100,ko01110,ko01120,ko01130,ko01200,ko01210,ko01230,ko03010,map00020,map01100,map01110,map01120,map01130,map01200,map01210,map01230,map03010	M00009,M00010,M00178	R00709	RC00114	br01601,br01610,ko00000,ko00001,ko00002,ko01000,ko03011
CTWB_WP_203552004.1	59748.PA0592	2.62e-54	170.0	COG0211@1|root,COG0211@2|Bacteria,3WTPV@544448|Tenericutes	544448|Tenericutes	J	Belongs to the bacterial ribosomal protein bL27 family	rpmA	-	-	ko:K02899	ko03010,map03010	M00178	-	-	br01610,ko00000,ko00001,ko00002,ko03011
EPWBP_lcl|CP040925.1_prot_QLL36763.1_127	1163385.PNWB_v1c4270	2.84e-63	193.0	COG0211@1|root,COG0211@2|Bacteria,3WTPV@544448|Tenericutes	544448|Tenericutes	J	Belongs to the bacterial ribosomal protein bL27 family	rpmA	-	-	ko:K02899	ko03010,map03010	M00178	-	-	br01610,ko00000,ko00001,ko00002,ko03011
F_mangiferae_XP_041686471.1	5127.CCT70988	8.63e-181	504.0	COG0211@1|root,KOG4600@2759|Eukaryota,3A2ZM@33154|Opisthokonta,3P3GA@4751|Fungi,3RKD6@4890|Ascomycota,212HU@147550|Sordariomycetes,3THC3@5125|Hypocreales,1FPC0@110618|Nectriaceae	4751|Fungi	J	Ribosomal L27 protein	-	-	-	-	-	-	-	-	-
MBSP_lcl|NZ_CP015149.1_prot_WP_069028395.1_488	262768.PAM_088	3.19e-59	182.0	COG0211@1|root,COG0211@2|Bacteria,3WTPV@544448|Tenericutes	544448|Tenericutes	J	Belongs to the bacterial ribosomal protein bL27 family	rpmA	-	-	ko:K02899	ko03010,map03010	M00178	-	-	br01610,ko00000,ko00001,ko00002,ko03011
MDP_lcl|NZ_CP085837.1_prot_WP_011160463.1_106	262768.PAM_088	7.83e-60	184.0	COG0211@1|root,COG0211@2|Bacteria,3WTPV@544448|Tenericutes	544448|Tenericutes	J	Belongs to the bacterial ribosomal protein bL27 family	rpmA	-	-	ko:K02899	ko03010,map03010	M00178	-	-	br01610,ko00000,ko00001,ko00002,ko03011
M_perniciosa_XP_002389186.1	221103.XP_007850079.1	1.1e-60	187.0	2E750@1|root,2SDSF@2759|Eukaryota,3AC0A@33154|Opisthokonta,3P8SE@4751|Fungi,3V2VF@5204|Basidiomycota,22B31@155619|Agaricomycetes	4751|Fungi	S	Antibiotic biosynthesis monooxygenase	-	-	-	-	-	-	-	-	-
M_perniciosa_XP_002389696.1	221103.XP_007850850.1	3.23e-31	113.0	2E750@1|root,2SDSF@2759|Eukaryota,3AC0A@33154|Opisthokonta,3P8SE@4751|Fungi,3V2VF@5204|Basidiomycota,22B31@155619|Agaricomycetes	4751|Fungi	S	Antibiotic biosynthesis monooxygenase	-	-	-	-	-	-	-	-	-
M_perniciosa_XP_002392461.1	221103.XP_007850851.1	3.29e-51	169.0	COG0211@1|root,KOG4600@2759|Eukaryota,39YDY@33154|Opisthokonta,3NYA4@4751|Fungi,3V1Q9@5204|Basidiomycota,229DV@155619|Agaricomycetes,3W755@5338|Agaricales	4751|Fungi	J	ribosomal protein	MRPL2	GO:0000048,GO:0000313,GO:0000315,GO:0003674,GO:0003735,GO:0003824,GO:0005198,GO:0005575,GO:0005622,GO:0005623,GO:0005737,GO:0005739,GO:0005759,GO:0005761,GO:0005762,GO:0005840,GO:0006412,GO:0006518,GO:0006807,GO:0008150,GO:0008152,GO:0009058,GO:0009059,GO:0009987,GO:0010467,GO:0015934,GO:0016740,GO:0016746,GO:0016755,GO:0019538,GO:0031974,GO:0032543,GO:0032991,GO:0034641,GO:0034645,GO:0043043,GO:…	1.1.1.41	ko:K00030,ko:K02899	ko00020,ko01100,ko01110,ko01120,ko01130,ko01200,ko01210,ko01230,ko03010,map00020,map01100,map01110,map01120,map01130,map01200,map01210,map01230,map03010	M00009,M00010,M00178	R00709	RC00114	br01601,br01610,ko00000,ko00001,ko00002,ko01000,ko03011
M_perniciosa_XP_002394344.1	221103.XP_007849220.1	8.72e-42	139.0	2E750@1|root,2SDSF@2759|Eukaryota,3AC0A@33154|Opisthokonta,3P8SE@4751|Fungi,3V2VF@5204|Basidiomycota,22B31@155619|Agaricomycetes	4751|Fungi	S	Antibiotic biosynthesis monooxygenase	-	-	-	-	-	-	-	-	-
M_perniciosa_XP_002395439.1	221103.XP_007849220.1	3.83e-60	186.0	2E750@1|root,2SDSF@2759|Eukaryota,3AC0A@33154|Opisthokonta,3P8SE@4751|Fungi,3V2VF@5204|Basidiomycota,22B31@155619|Agaricomycetes	4751|Fungi	S	Antibiotic biosynthesis monooxygenase	-	-	-	-	-	-	-	-	-
OYM_lcl|AP006628.2_prot_BAD04173.1_88	262768.PAM_088	7.83e-60	184.0	COG0211@1|root,COG0211@2|Bacteria,3WTPV@544448|Tenericutes	544448|Tenericutes	J	Belongs to the bacterial ribosomal protein bL27 family	rpmA	-	-	ko:K02899	ko03010,map03010	M00178	-	-	br01610,ko00000,ko00001,ko00002,ko03011
PWBP_lcl|CP066882.1_prot_QYC30877.1_720	262768.PAM_088	7.83e-60	184.0	COG0211@1|root,COG0211@2|Bacteria,3WTPV@544448|Tenericutes	544448|Tenericutes	J	Belongs to the bacterial ribosomal protein bL27 family	rpmA	-	-	ko:K02899	ko03010,map03010	M00178	-	-	br01610,ko00000,ko00001,ko00002,ko03011
WBDP_WP_011160463.1	262768.PAM_088	7.83e-60	184.0	COG0211@1|root,COG0211@2|Bacteria,3WTPV@544448|Tenericutes	544448|Tenericutes	J	Belongs to the bacterial ribosomal protein bL27 family	rpmA	-	-	ko:K02899	ko03010,map03010	M00178	-	-	br01610,ko00000,ko00001,ko00002,ko03011
peanut_WP_004995447.1	1163385.PNWB_v1c4270	2.84e-63	193.0	COG0211@1|root,COG0211@2|Bacteria,3WTPV@544448|Tenericutes	544448|Tenericutes	J	Belongs to the bacterial ribosomal protein bL27 family	rpmA	-	-	ko:K02899	ko03010,map03010	M00178	-	-	br01610,ko00000,ko00001,ko00002,ko03011
AP_WP_012504446.1	37692.ATP_00298	0.0	1496.0	COG0466@1|root,COG0466@2|Bacteria,3WSVX@544448|Tenericutes	544448|Tenericutes	O	ATP-dependent serine protease that mediates the selective degradation of mutant and abnormal proteins as well as certain short-lived regulatory proteins. Required for cellular homeostasis and for survival from DNA damage and developmental changes induced by stress. Degrades polypeptides processively to yield small peptide fragments that are 5 to 10 amino acids long. Binds to DNA in a double-stran…	lon	GO:0005575,GO:0005622,GO:0005623,GO:0005737,GO:0044424,GO:0044464	3.4.21.53	ko:K01338	ko04112,map04112	-	-	-	ko00000,ko00001,ko01000,ko01002
AYWB_lcl|NC_007716.1_prot_WP_011412614.1_318	322098.AYWB_333	0.0	1516.0	COG0466@1|root,COG0466@2|Bacteria,3WSVX@544448|Tenericutes	544448|Tenericutes	O	ATP-dependent serine protease that mediates the selective degradation of mutant and abnormal proteins as well as certain short-lived regulatory proteins. Required for cellular homeostasis and for survival from DNA damage and developmental changes induced by stress. Degrades polypeptides processively to yield small peptide fragments that are 5 to 10 amino acids long. Binds to DNA in a double-stran…	lon	GO:0005575,GO:0005622,GO:0005623,GO:0005737,GO:0044424,GO:0044464	3.4.21.53	ko:K01338	ko04112,map04112	-	-	-	ko00000,ko00001,ko01000,ko01002
A_take_rna-Ata00284.1	568076.XP_007822644.1	0.0	1588.0	COG0466@1|root,KOG2004@2759|Eukaryota,38E0Y@33154|Opisthokonta,3NUKI@4751|Fungi,3QMDE@4890|Ascomycota,213GF@147550|Sordariomycetes,3TGWQ@5125|Hypocreales,3G297@34397|Clavicipitaceae	4751|Fungi	O	ATP-dependent serine protease that mediates the selective degradation of misfolded and unassembled polypeptides in the peroxisomal matrix. Necessary for type 2 peroxisome targeting signal (PTS2)-containing protein processing and facilitates peroxisome matrix protein import	-	GO:0005575,GO:0005622,GO:0005623,GO:0005737,GO:0005777,GO:0005782,GO:0006508,GO:0006605,GO:0006625,GO:0006807,GO:0006810,GO:0006886,GO:0006996,GO:0007031,GO:0008104,GO:0008150,GO:0008152,GO:0009987,GO:0010467,GO:0015031,GO:0015833,GO:0016043,GO:0016485,GO:0019538,GO:0031907,GO:0031974,GO:0033036,GO:0033365,GO:0034613,GO:0042579,GO:0042886,GO:0043170,GO:0043226,GO:0043227,GO:0043229,GO:0043231,GO:…	3.4.21.53	ko:K01338	ko04112,map04112	-	-	-	ko00000,ko00001,ko01000,ko01002
A_take_rna-Ata00284.2	5111.M1WC68	0.0	1545.0	COG0466@1|root,KOG2004@2759|Eukaryota,38E0Y@33154|Opisthokonta,3NUKI@4751|Fungi,3QMDE@4890|Ascomycota,213GF@147550|Sordariomycetes,3TGWQ@5125|Hypocreales,3G297@34397|Clavicipitaceae	4751|Fungi	O	ATP-dependent serine protease that mediates the selective degradation of misfolded and unassembled polypeptides in the peroxisomal matrix. Necessary for type 2 peroxisome targeting signal (PTS2)-containing protein processing and facilitates peroxisome matrix protein import	-	GO:0005575,GO:0005622,GO:0005623,GO:0005737,GO:0005777,GO:0005782,GO:0006508,GO:0006605,GO:0006625,GO:0006807,GO:0006810,GO:0006886,GO:0006996,GO:0007031,GO:0008104,GO:0008150,GO:0008152,GO:0009987,GO:0010467,GO:0015031,GO:0015833,GO:0016043,GO:0016485,GO:0019538,GO:0031907,GO:0031974,GO:0033036,GO:0033365,GO:0034613,GO:0042579,GO:0042886,GO:0043170,GO:0043226,GO:0043227,GO:0043229,GO:0043231,GO:…	3.4.21.53	ko:K01338	ko04112,map04112	-	-	-	ko00000,ko00001,ko01000,ko01002
A_take_rna-Ata00361.1	568076.XP_007822556.1	0.0	1777.0	COG0466@1|root,KOG2004@2759|Eukaryota,38CF0@33154|Opisthokonta,3NXAU@4751|Fungi,3QQPC@4890|Ascomycota,212EB@147550|Sordariomycetes,3TF17@5125|Hypocreales,3G0EV@34397|Clavicipitaceae	4751|Fungi	O	ATP-dependent serine protease that mediates the selective degradation of misfolded, unassembled or oxidatively damaged polypeptides as well as certain short-lived regulatory proteins in the mitochondrial matrix. May also have a chaperone function in the assembly of inner membrane protein complexes. Participates in the regulation of mitochondrial gene expression and in the maintenance of the integ…	PIM1	GO:0000166,GO:0003674,GO:0003824,GO:0004175,GO:0004176,GO:0004252,GO:0005488,GO:0005524,GO:0005575,GO:0005622,GO:0005623,GO:0005737,GO:0005739,GO:0005759,GO:0006508,GO:0006515,GO:0006807,GO:0006996,GO:0007005,GO:0008144,GO:0008150,GO:0008152,GO:0008233,GO:0008236,GO:0009056,GO:0009057,GO:0009987,GO:0016043,GO:0016462,GO:0016787,GO:0016817,GO:0016818,GO:0016887,GO:0017076,GO:0017111,GO:0017171,GO:…	3.4.21.53	ko:K08675	-	-	-	-	ko00000,ko01000,ko01002,ko03029
CTWB_WP_203552312.1	59748.PA0701	0.0	1227.0	COG0466@1|root,COG0466@2|Bacteria,3WSVX@544448|Tenericutes	544448|Tenericutes	O	ATP-dependent serine protease that mediates the selective degradation of mutant and abnormal proteins as well as certain short-lived regulatory proteins. Required for cellular homeostasis and for survival from DNA damage and developmental changes induced by stress. Degrades polypeptides processively to yield small peptide fragments that are 5 to 10 amino acids long. Binds to DNA in a double-stran…	lon	GO:0005575,GO:0005622,GO:0005623,GO:0005737,GO:0044424,GO:0044464	3.4.21.53	ko:K01338	ko04112,map04112	-	-	-	ko00000,ko00001,ko01000,ko01002
EPWBP_lcl|CP040925.1_prot_QLL36960.1_324	1163385.PNWB_v1c1210	0.0	1529.0	COG0466@1|root,COG0466@2|Bacteria,3WSVX@544448|Tenericutes	544448|Tenericutes	O	ATP-dependent serine protease that mediates the selective degradation of mutant and abnormal proteins as well as certain short-lived regulatory proteins. Required for cellular homeostasis and for survival from DNA damage and developmental changes induced by stress. Degrades polypeptides processively to yield small peptide fragments that are 5 to 10 amino acids long. Binds to DNA in a double-stran…	lon	GO:0005575,GO:0005622,GO:0005623,GO:0005737,GO:0044424,GO:0044464	3.4.21.53	ko:K01338	ko04112,map04112	-	-	-	ko00000,ko00001,ko01000,ko01002
F_mangiferae_XP_041685913.1	5507.FOXG_08526P0	0.0	2095.0	COG0466@1|root,KOG2004@2759|Eukaryota,38CF0@33154|Opisthokonta,3NXAU@4751|Fungi,3QQPC@4890|Ascomycota,212EB@147550|Sordariomycetes,3TF17@5125|Hypocreales,1FTBK@110618|Nectriaceae	4751|Fungi	L	ATP-dependent serine protease that mediates the selective degradation of misfolded, unassembled or oxidatively damaged polypeptides as well as certain short-lived regulatory proteins in the mitochondrial matrix. May also have a chaperone function in the assembly of inner membrane protein complexes. Participates in the regulation of mitochondrial gene expression and in the maintenance of the integ…	PIM1	GO:0000166,GO:0003674,GO:0003824,GO:0004175,GO:0004176,GO:0004252,GO:0005488,GO:0005524,GO:0005575,GO:0005622,GO:0005623,GO:0005737,GO:0005739,GO:0005759,GO:0006508,GO:0006515,GO:0006807,GO:0006996,GO:0007005,GO:0008144,GO:0008150,GO:0008152,GO:0008233,GO:0008236,GO:0009056,GO:0009057,GO:0009987,GO:0016043,GO:0016462,GO:0016787,GO:0016817,GO:0016818,GO:0016887,GO:0017076,GO:0017111,GO:0017171,GO:…	3.4.21.53	ko:K08675	-	-	-	-	ko00000,ko01000,ko01002,ko03029
F_mangiferae_XP_041686099.1	5127.CCT64040	0.0	1808.0	COG0466@1|root,KOG2004@2759|Eukaryota,38E0Y@33154|Opisthokonta,3NUKI@4751|Fungi,3QMDE@4890|Ascomycota,213GF@147550|Sordariomycetes,3TGWQ@5125|Hypocreales,1FSYI@110618|Nectriaceae	4751|Fungi	O	ATP-dependent serine protease that mediates the selective degradation of misfolded and unassembled polypeptides in the peroxisomal matrix. Necessary for type 2 peroxisome targeting signal (PTS2)-containing protein processing and facilitates peroxisome matrix protein import	-	GO:0005575,GO:0005622,GO:0005623,GO:0005737,GO:0005777,GO:0005782,GO:0006508,GO:0006605,GO:0006625,GO:0006807,GO:0006810,GO:0006886,GO:0006996,GO:0007031,GO:0008104,GO:0008150,GO:0008152,GO:0009987,GO:0010467,GO:0015031,GO:0015833,GO:0016043,GO:0016485,GO:0019538,GO:0031907,GO:0031974,GO:0033036,GO:0033365,GO:0034613,GO:0042579,GO:0042886,GO:0043170,GO:0043226,GO:0043227,GO:0043229,GO:0043231,GO:…	3.4.21.53	ko:K01338	ko04112,map04112	-	-	-	ko00000,ko00001,ko01000,ko01002
MBSP_lcl|NZ_CP015149.1_prot_WP_069028194.1_249	262768.PAM_448	0.0	1500.0	COG0466@1|root,COG0466@2|Bacteria,3WSVX@544448|Tenericutes	544448|Tenericutes	O	ATP-dependent serine protease that mediates the selective degradation of mutant and abnormal proteins as well as certain short-lived regulatory proteins. Required for cellular homeostasis and for survival from DNA damage and developmental changes induced by stress. Degrades polypeptides processively to yield small peptide fragments that are 5 to 10 amino acids long. Binds to DNA in a double-stran…	lon	GO:0005575,GO:0005622,GO:0005623,GO:0005737,GO:0044424,GO:0044464	3.4.21.53	ko:K01338	ko04112,map04112	-	-	-	ko00000,ko00001,ko01000,ko01002
MDP_lcl|NZ_CP085837.1_prot_WP_227806997.1_353	262768.PAM_448	0.0	1509.0	COG0466@1|root,COG0466@2|Bacteria,3WSVX@544448|Tenericutes	544448|Tenericutes	O	ATP-dependent serine protease that mediates the selective degradation of mutant and abnormal proteins as well as certain short-lived regulatory proteins. Required for cellular homeostasis and for survival from DNA damage and developmental changes induced by stress. Degrades polypeptides processively to yield small peptide fragments that are 5 to 10 amino acids long. Binds to DNA in a double-stran…	lon	GO:0005575,GO:0005622,GO:0005623,GO:0005737,GO:0044424,GO:0044464	3.4.21.53	ko:K01338	ko04112,map04112	-	-	-	ko00000,ko00001,ko01000,ko01002
M_perniciosa_XP_002386626.1	65071.PYU1_T010212	1.52e-29	118.0	COG0466@1|root,KOG2004@2759|Eukaryota,1MD1M@121069|Pythiales	121069|Pythiales	O	Peroxisomal Lon protease. Source PGD	-	-	-	-	-	-	-	-	-
M_perniciosa_XP_002397137.1	221103.XP_007851149.1	2.23e-152	457.0	COG0466@1|root,KOG2004@2759|Eukaryota,38CF0@33154|Opisthokonta,3NXAU@4751|Fungi,3UXZ3@5204|Basidiomycota,224IN@155619|Agaricomycetes,3W6P2@5338|Agaricales	4751|Fungi	L	ATP-dependent serine protease that mediates the selective degradation of misfolded, unassembled or oxidatively damaged polypeptides as well as certain short-lived regulatory proteins in the mitochondrial matrix. May also have a chaperone function in the assembly of inner membrane protein complexes. Participates in the regulation of mitochondrial gene expression and in the maintenance of the integ…	PIM1	GO:0003674,GO:0003824,GO:0004176,GO:0005575,GO:0005622,GO:0005623,GO:0005737,GO:0005739,GO:0005759,GO:0006508,GO:0006515,GO:0006807,GO:0006996,GO:0007005,GO:0008150,GO:0008152,GO:0008233,GO:0009056,GO:0009057,GO:0009987,GO:0016043,GO:0016462,GO:0016787,GO:0016817,GO:0016818,GO:0016887,GO:0017111,GO:0019538,GO:0030163,GO:0031974,GO:0042623,GO:0043170,GO:0043226,GO:0043227,GO:0043229,GO:0043231,GO:…	3.4.21.53	ko:K08675	-	-	-	-	ko00000,ko01000,ko01002,ko03029
OYM_lcl|AP006628.2_prot_BAD04533.1_445	262768.PAM_448	0.0	1519.0	COG0466@1|root,COG0466@2|Bacteria,3WSVX@544448|Tenericutes	544448|Tenericutes	O	ATP-dependent serine protease that mediates the selective degradation of mutant and abnormal proteins as well as certain short-lived regulatory proteins. Required for cellular homeostasis and for survival from DNA damage and developmental changes induced by stress. Degrades polypeptides processively to yield small peptide fragments that are 5 to 10 amino acids long. Binds to DNA in a double-stran…	lon	GO:0005575,GO:0005622,GO:0005623,GO:0005737,GO:0044424,GO:0044464	3.4.21.53	ko:K01338	ko04112,map04112	-	-	-	ko00000,ko00001,ko01000,ko01002
PWBP_lcl|CP066882.1_prot_QYC31129.1_120	262768.PAM_448	0.0	1494.0	COG0466@1|root,COG0466@2|Bacteria,3WSVX@544448|Tenericutes	544448|Tenericutes	O	ATP-dependent serine protease that mediates the selective degradation of mutant and abnormal proteins as well as certain short-lived regulatory proteins. Required for cellular homeostasis and for survival from DNA damage and developmental changes induced by stress. Degrades polypeptides processively to yield small peptide fragments that are 5 to 10 amino acids long. Binds to DNA in a double-stran…	lon	GO:0005575,GO:0005622,GO:0005623,GO:0005737,GO:0044424,GO:0044464	3.4.21.53	ko:K01338	ko04112,map04112	-	-	-	ko00000,ko00001,ko01000,ko01002
WBDP_WP_024563575.1	321961.AVAO01000003_gene218	0.0	1516.0	COG0466@1|root,COG0466@2|Bacteria,3WSVX@544448|Tenericutes	544448|Tenericutes	O	ATP-dependent serine protease that mediates the selective degradation of mutant and abnormal proteins as well as certain short-lived regulatory proteins. Required for cellular homeostasis and for survival from DNA damage and developmental changes induced by stress. Degrades polypeptides processively to yield small peptide fragments that are 5 to 10 amino acids long. Binds to DNA in a double-stran…	lon	GO:0005575,GO:0005622,GO:0005623,GO:0005737,GO:0044424,GO:0044464	3.4.21.53	ko:K01338	ko04112,map04112	-	-	-	ko00000,ko00001,ko01000,ko01002
peanut_WP_004994736.1	1163385.PNWB_v1c1210	0.0	1529.0	COG0466@1|root,COG0466@2|Bacteria,3WSVX@544448|Tenericutes	544448|Tenericutes	O	ATP-dependent serine protease that mediates the selective degradation of mutant and abnormal proteins as well as certain short-lived regulatory proteins. Required for cellular homeostasis and for survival from DNA damage and developmental changes induced by stress. Degrades polypeptides processively to yield small peptide fragments that are 5 to 10 amino acids long. Binds to DNA in a double-stran…	lon	GO:0005575,GO:0005622,GO:0005623,GO:0005737,GO:0044424,GO:0044464	3.4.21.53	ko:K01338	ko04112,map04112	-	-	-	ko00000,ko00001,ko01000,ko01002
AP_WP_012504536.1	37692.ATP_00390	0.0	2492.0	COG0085@1|root,COG0085@2|Bacteria,3WSXN@544448|Tenericutes	544448|Tenericutes	K	DNA-dependent RNA polymerase catalyzes the transcription of DNA into RNA using the four ribonucleoside triphosphates as substrates	rpoB	-	2.7.7.6	ko:K03043	ko00230,ko00240,ko01100,ko03020,map00230,map00240,map01100,map03020	M00183	R00435,R00441,R00442,R00443	RC02795	br01611,ko00000,ko00001,ko00002,ko01000,ko03021,ko03400
AYWB_lcl|NC_007716.1_prot_WP_011412742.1_436	322098.AYWB_461	0.0	2506.0	COG0085@1|root,COG0085@2|Bacteria,3WSXN@544448|Tenericutes	544448|Tenericutes	K	DNA-dependent RNA polymerase catalyzes the transcription of DNA into RNA using the four ribonucleoside triphosphates as substrates	rpoB	-	2.7.7.6	ko:K03043	ko00230,ko00240,ko01100,ko03020,map00230,map00240,map01100,map03020	M00183	R00435,R00441,R00442,R00443	RC02795	br01611,ko00000,ko00001,ko00002,ko01000,ko03021,ko03400
A_take_rna-Ata03690.1	5111.M1VVJ0	0.0	2474.0	COG0085@1|root,KOG0214@2759|Eukaryota,38F5S@33154|Opisthokonta,3NW78@4751|Fungi,3QK6E@4890|Ascomycota,217P4@147550|Sordariomycetes,3TF6N@5125|Hypocreales,3G2ZV@34397|Clavicipitaceae	4751|Fungi	K	DNA-dependent RNA polymerase catalyzes the transcription of DNA into RNA using the four ribonucleoside triphosphates as substrates	RPB2	GO:0000228,GO:0000428,GO:0000775,GO:0000785,GO:0000790,GO:0000792,GO:0003674,GO:0003676,GO:0003677,GO:0003723,GO:0003729,GO:0005488,GO:0005575,GO:0005622,GO:0005623,GO:0005634,GO:0005654,GO:0005665,GO:0005694,GO:0005720,GO:0005721,GO:0005737,GO:0005739,GO:0006139,GO:0006325,GO:0006342,GO:0006351,GO:0006355,GO:0006366,GO:0006725,GO:0006807,GO:0006996,GO:0008150,GO:0008152,GO:0009058,GO:0009059,GO:…	2.7.7.6	ko:K03010	ko00230,ko00240,ko01100,ko03020,ko05016,ko05169,map00230,map00240,map01100,map03020,map05016,map05169	M00180	R00435,R00441,R00442,R00443	RC02795	br01611,ko00000,ko00001,ko00002,ko01000,ko03021,ko03400
A_take_rna-Ata04552.1	5111.M1W9W6	0.0	2231.0	COG0085@1|root,KOG0215@2759|Eukaryota,38DZ6@33154|Opisthokonta,3NV5Y@4751|Fungi,3QQEQ@4890|Ascomycota,213VI@147550|Sordariomycetes,3TEP4@5125|Hypocreales,3G2SM@34397|Clavicipitaceae	4751|Fungi	K	DNA-dependent RNA polymerase catalyzes the transcription of DNA into RNA using the four ribonucleoside triphosphates as substrates	rpc2	GO:0000428,GO:0003674,GO:0003824,GO:0003899,GO:0005575,GO:0005622,GO:0005623,GO:0005634,GO:0005654,GO:0005666,GO:0006139,GO:0006351,GO:0006383,GO:0006399,GO:0006725,GO:0006807,GO:0008150,GO:0008152,GO:0009058,GO:0009059,GO:0009304,GO:0009987,GO:0010467,GO:0016070,GO:0016740,GO:0016772,GO:0016779,GO:0018130,GO:0019438,GO:0030880,GO:0031974,GO:0031981,GO:0032774,GO:0032991,GO:0034062,GO:0034641,GO:…	2.7.7.6	ko:K03021	ko00230,ko00240,ko01100,ko03020,ko04623,ko05169,map00230,map00240,map01100,map03020,map04623,map05169	M00181	R00435,R00441,R00442,R00443	RC02795	br01611,ko00000,ko00001,ko00002,ko01000,ko03021
CTWB_WP_203552289.1	262768.PAM_260	0.0	2192.0	COG0085@1|root,COG0085@2|Bacteria,3WSXN@544448|Tenericutes	544448|Tenericutes	K	DNA-dependent RNA polymerase catalyzes the transcription of DNA into RNA using the four ribonucleoside triphosphates as substrates	rpoB	-	2.7.7.6	ko:K03043	ko00230,ko00240,ko01100,ko03020,map00230,map00240,map01100,map03020	M00183	R00435,R00441,R00442,R00443	RC02795	br01611,ko00000,ko00001,ko00002,ko01000,ko03021,ko03400
EPWBP_lcl|CP040925.1_prot_QLL36739.1_103	1163385.PNWB_v1c2240	0.0	2439.0	COG0085@1|root,COG0085@2|Bacteria,3WSXN@544448|Tenericutes	544448|Tenericutes	K	DNA-dependent RNA polymerase catalyzes the transcription of DNA into RNA using the four ribonucleoside triphosphates as substrates	rpoB	-	2.7.7.6	ko:K03043	ko00230,ko00240,ko01100,ko03020,map00230,map00240,map01100,map03020	M00183	R00435,R00441,R00442,R00443	RC02795	br01611,ko00000,ko00001,ko00002,ko01000,ko03021,ko03400
F_mangiferae_XP_041676662.1	5127.CCT63440	0.0	2327.0	COG0085@1|root,KOG0215@2759|Eukaryota,38DZ6@33154|Opisthokonta,3NV5Y@4751|Fungi,3QQEQ@4890|Ascomycota,213VI@147550|Sordariomycetes,3TEP4@5125|Hypocreales,1FM7Z@110618|Nectriaceae	4751|Fungi	K	DNA-dependent RNA polymerase catalyzes the transcription of DNA into RNA using the four ribonucleoside triphosphates as substrates	rpc2	GO:0000428,GO:0003674,GO:0003824,GO:0003899,GO:0005575,GO:0005622,GO:0005623,GO:0005634,GO:0005654,GO:0005666,GO:0006139,GO:0006351,GO:0006383,GO:0006399,GO:0006725,GO:0006807,GO:0008150,GO:0008152,GO:0009058,GO:0009059,GO:0009304,GO:0009987,GO:0010467,GO:0016070,GO:0016740,GO:0016772,GO:0016779,GO:0018130,GO:0019438,GO:0030880,GO:0031974,GO:0031981,GO:0032774,GO:0032991,GO:0034062,GO:0034641,GO:…	2.7.7.6	ko:K03021	ko00230,ko00240,ko01100,ko03020,ko04623,ko05169,map00230,map00240,map01100,map03020,map04623,map05169	M00181	R00435,R00441,R00442,R00443	RC02795	br01611,ko00000,ko00001,ko00002,ko01000,ko03021
F_mangiferae_XP_041687340.1	5127.CCT69060	0.0	2514.0	COG0085@1|root,KOG0214@2759|Eukaryota,38F5S@33154|Opisthokonta,3NW78@4751|Fungi,3QK6E@4890|Ascomycota,217P4@147550|Sordariomycetes,3TF6N@5125|Hypocreales,1FN5V@110618|Nectriaceae	4751|Fungi	K	DNA-dependent RNA polymerase catalyzes the transcription of DNA into RNA using the four ribonucleoside triphosphates as substrates	RPB2	GO:0000228,GO:0000428,GO:0000775,GO:0000785,GO:0000790,GO:0000792,GO:0003674,GO:0003676,GO:0003677,GO:0003723,GO:0003729,GO:0005488,GO:0005575,GO:0005622,GO:0005623,GO:0005634,GO:0005654,GO:0005665,GO:0005694,GO:0005720,GO:0005721,GO:0005737,GO:0005739,GO:0006139,GO:0006325,GO:0006342,GO:0006351,GO:0006355,GO:0006366,GO:0006725,GO:0006807,GO:0006996,GO:0008150,GO:0008152,GO:0009058,GO:0009059,GO:…	2.7.7.6	ko:K03010	ko00230,ko00240,ko01100,ko03020,ko05016,ko05169,map00230,map00240,map01100,map03020,map05016,map05169	M00180	R00435,R00441,R00442,R00443	RC02795	br01611,ko00000,ko00001,ko00002,ko01000,ko03021,ko03400
MBSP_lcl|NZ_CP015149.1_prot_WP_069028252.1_319	262768.PAM_260	0.0	2496.0	COG0085@1|root,COG0085@2|Bacteria,3WSXN@544448|Tenericutes	544448|Tenericutes	K	DNA-dependent RNA polymerase catalyzes the transcription of DNA into RNA using the four ribonucleoside triphosphates as substrates	rpoB	-	2.7.7.6	ko:K03043	ko00230,ko00240,ko01100,ko03020,map00230,map00240,map01100,map03020	M00183	R00435,R00441,R00442,R00443	RC02795	br01611,ko00000,ko00001,ko00002,ko01000,ko03021,ko03400
MDP_lcl|NZ_CP085837.1_prot_WP_227807383.1_279	262768.PAM_260	0.0	2494.0	COG0085@1|root,COG0085@2|Bacteria,3WSXN@544448|Tenericutes	544448|Tenericutes	K	DNA-dependent RNA polymerase catalyzes the transcription of DNA into RNA using the four ribonucleoside triphosphates as substrates	rpoB	-	2.7.7.6	ko:K03043	ko00230,ko00240,ko01100,ko03020,map00230,map00240,map01100,map03020	M00183	R00435,R00441,R00442,R00443	RC02795	br01611,ko00000,ko00001,ko00002,ko01000,ko03021,ko03400
M_perniciosa_XP_002390243.1	221103.XP_007845177.1	3.66e-170	508.0	COG0085@1|root,KOG0214@2759|Eukaryota,38F5S@33154|Opisthokonta,3NW78@4751|Fungi,3UYSF@5204|Basidiomycota,228D5@155619|Agaricomycetes,3W6JH@5338|Agaricales	4751|Fungi	H	DNA-dependent RNA polymerase catalyzes the transcription of DNA into RNA using the four ribonucleoside triphosphates as substrates	RPB2	GO:0000228,GO:0000428,GO:0000775,GO:0000785,GO:0000790,GO:0000792,GO:0003674,GO:0003676,GO:0003677,GO:0003723,GO:0003729,GO:0005488,GO:0005575,GO:0005622,GO:0005623,GO:0005634,GO:0005654,GO:0005665,GO:0005694,GO:0005720,GO:0005721,GO:0005737,GO:0005739,GO:0006139,GO:0006325,GO:0006342,GO:0006351,GO:0006355,GO:0006366,GO:0006725,GO:0006807,GO:0006996,GO:0008150,GO:0008152,GO:0009058,GO:0009059,GO:…	2.7.7.6	ko:K03010	ko00230,ko00240,ko01100,ko03020,ko05016,ko05169,map00230,map00240,map01100,map03020,map05016,map05169	M00180	R00435,R00441,R00442,R00443	RC02795	br01611,ko00000,ko00001,ko00002,ko01000,ko03021,ko03400
M_perniciosa_XP_002392041.1	33188.XP_002542627.1	1.1e-72	243.0	COG0085@1|root,KOG0214@2759|Eukaryota,38F5S@33154|Opisthokonta,3NW78@4751|Fungi,3QK6E@4890|Ascomycota,20CI6@147545|Eurotiomycetes,3AZTM@33183|Onygenales	4751|Fungi	K	DNA-dependent RNA polymerase catalyzes the transcription of DNA into RNA using the four ribonucleoside triphosphates as substrates	RPB2	GO:0000228,GO:0000428,GO:0000775,GO:0000785,GO:0000790,GO:0000792,GO:0003674,GO:0003676,GO:0003677,GO:0003723,GO:0003729,GO:0005488,GO:0005575,GO:0005622,GO:0005623,GO:0005634,GO:0005654,GO:0005665,GO:0005694,GO:0005720,GO:0005721,GO:0005737,GO:0005739,GO:0006139,GO:0006325,GO:0006342,GO:0006351,GO:0006355,GO:0006366,GO:0006725,GO:0006807,GO:0006996,GO:0008150,GO:0008152,GO:0009058,GO:0009059,GO:…	2.7.7.6	ko:K03010	ko00230,ko00240,ko01100,ko03020,ko05016,ko05169,map00230,map00240,map01100,map03020,map05016,map05169	M00180	R00435,R00441,R00442,R00443	RC02795	br01611,ko00000,ko00001,ko00002,ko01000,ko03021,ko03400
M_perniciosa_XP_002392825.1	40483.S8EYD8	1.17e-246	709.0	COG0085@1|root,KOG0215@2759|Eukaryota,38DZ6@33154|Opisthokonta,3NV5Y@4751|Fungi,3UZRR@5204|Basidiomycota,226XI@155619|Agaricomycetes,3H3HC@355688|Agaricomycetes incertae sedis	4751|Fungi	K	DNA-dependent RNA polymerase catalyzes the transcription of DNA into RNA using the four ribonucleoside triphosphates as substrates	rpc2	GO:0000428,GO:0003674,GO:0003824,GO:0003899,GO:0005575,GO:0005622,GO:0005623,GO:0005634,GO:0005654,GO:0005666,GO:0006139,GO:0006351,GO:0006383,GO:0006399,GO:0006725,GO:0006807,GO:0008150,GO:0008152,GO:0009058,GO:0009059,GO:0009304,GO:0009987,GO:0010467,GO:0016070,GO:0016740,GO:0016772,GO:0016779,GO:0018130,GO:0019438,GO:0030880,GO:0031974,GO:0031981,GO:0032774,GO:0032991,GO:0034062,GO:0034641,GO:…	2.7.7.6	ko:K03021	ko00230,ko00240,ko01100,ko03020,ko04623,ko05169,map00230,map00240,map01100,map03020,map04623,map05169	M00181	R00435,R00441,R00442,R00443	RC02795	br01611,ko00000,ko00001,ko00002,ko01000,ko03021
OYM_lcl|AP006628.2_prot_BAD04345.1_260	262768.PAM_260	0.0	2506.0	COG0085@1|root,COG0085@2|Bacteria,3WSXN@544448|Tenericutes	544448|Tenericutes	K	DNA-dependent RNA polymerase catalyzes the transcription of DNA into RNA using the four ribonucleoside triphosphates as substrates	rpoB	-	2.7.7.6	ko:K03043	ko00230,ko00240,ko01100,ko03020,map00230,map00240,map01100,map03020	M00183	R00435,R00441,R00442,R00443	RC02795	br01611,ko00000,ko00001,ko00002,ko01000,ko03021,ko03400
PWBP_lcl|CP066882.1_prot_QYC31070.1_56	262768.PAM_260	0.0	2492.0	COG0085@1|root,COG0085@2|Bacteria,3WSXN@544448|Tenericutes	544448|Tenericutes	K	DNA-dependent RNA polymerase catalyzes the transcription of DNA into RNA using the four ribonucleoside triphosphates as substrates	rpoB	-	2.7.7.6	ko:K03043	ko00230,ko00240,ko01100,ko03020,map00230,map00240,map01100,map03020	M00183	R00435,R00441,R00442,R00443	RC02795	br01611,ko00000,ko00001,ko00002,ko01000,ko03021,ko03400
WBDP_WP_024563633.1	321961.AVAO01000003_gene290	0.0	2509.0	COG0085@1|root,COG0085@2|Bacteria,3WSXN@544448|Tenericutes	544448|Tenericutes	K	DNA-dependent RNA polymerase catalyzes the transcription of DNA into RNA using the four ribonucleoside triphosphates as substrates	rpoB	-	2.7.7.6	ko:K03043	ko00230,ko00240,ko01100,ko03020,map00230,map00240,map01100,map03020	M00183	R00435,R00441,R00442,R00443	RC02795	br01611,ko00000,ko00001,ko00002,ko01000,ko03021,ko03400
peanut_WP_004994954.1	1163385.PNWB_v1c2240	0.0	2439.0	COG0085@1|root,COG0085@2|Bacteria,3WSXN@544448|Tenericutes	544448|Tenericutes	K	DNA-dependent RNA polymerase catalyzes the transcription of DNA into RNA using the four ribonucleoside triphosphates as substrates	rpoB	-	2.7.7.6	ko:K03043	ko00230,ko00240,ko01100,ko03020,map00230,map00240,map01100,map03020	M00183	R00435,R00441,R00442,R00443	RC02795	br01611,ko00000,ko00001,ko00002,ko01000,ko03021,ko03400
AP_WP_012504540.1	37692.ATP_00394	0.0	1351.0	COG0480@1|root,COG0480@2|Bacteria,3WT0H@544448|Tenericutes	544448|Tenericutes	J	Catalyzes the GTP-dependent ribosomal translocation step during translation elongation. During this step, the ribosome changes from the pre-translocational (PRE) to the post- translocational (POST) state as the newly formed A-site-bound peptidyl-tRNA and P-site-bound deacylated tRNA move to the P and E sites, respectively. Catalyzes the coordinated movement of the two tRNA molecules, the mRNA and…	fusA	-	-	ko:K02355	-	-	-	-	ko00000,ko03012,ko03029
AYWB_lcl|NC_007716.1_prot_WP_041639868.1_432	322098.AYWB_457	0.0	1350.0	COG0480@1|root,COG0480@2|Bacteria,3WT0H@544448|Tenericutes	544448|Tenericutes	J	Catalyzes the GTP-dependent ribosomal translocation step during translation elongation. During this step, the ribosome changes from the pre-translocational (PRE) to the post- translocational (POST) state as the newly formed A-site-bound peptidyl-tRNA and P-site-bound deacylated tRNA move to the P and E sites, respectively. Catalyzes the coordinated movement of the two tRNA molecules, the mRNA and…	fusA	-	-	ko:K02355	-	-	-	-	ko00000,ko03012,ko03029
A_take_rna-Ata00263.1	92637.XP_007807019.1	0.0	1316.0	COG0480@1|root,KOG0465@2759|Eukaryota,39J91@33154|Opisthokonta,3NV1B@4751|Fungi,3QN3C@4890|Ascomycota,214NP@147550|Sordariomycetes,3TFKR@5125|Hypocreales,3G1VA@34397|Clavicipitaceae	4751|Fungi	J	Elongation factor G C-terminus	MEF2	GO:0000002,GO:0000166,GO:0001882,GO:0001883,GO:0003674,GO:0003676,GO:0003723,GO:0003746,GO:0003824,GO:0003924,GO:0005488,GO:0005525,GO:0005575,GO:0005622,GO:0005623,GO:0005737,GO:0005739,GO:0005829,GO:0006412,GO:0006414,GO:0006518,GO:0006807,GO:0006996,GO:0007005,GO:0008135,GO:0008150,GO:0008152,GO:0009058,GO:0009059,GO:0009987,GO:0010467,GO:0016043,GO:0016462,GO:0016787,GO:0016817,GO:0016818,GO:…	-	ko:K02355	-	-	-	-	ko00000,ko03012,ko03029
A_take_rna-Ata00263.2	92637.XP_007807019.1	0.0	1235.0	COG0480@1|root,KOG0465@2759|Eukaryota,39J91@33154|Opisthokonta,3NV1B@4751|Fungi,3QN3C@4890|Ascomycota,214NP@147550|Sordariomycetes,3TFKR@5125|Hypocreales,3G1VA@34397|Clavicipitaceae	4751|Fungi	J	Elongation factor G C-terminus	MEF2	GO:0000002,GO:0000166,GO:0001882,GO:0001883,GO:0003674,GO:0003676,GO:0003723,GO:0003746,GO:0003824,GO:0003924,GO:0005488,GO:0005525,GO:0005575,GO:0005622,GO:0005623,GO:0005737,GO:0005739,GO:0005829,GO:0006412,GO:0006414,GO:0006518,GO:0006807,GO:0006996,GO:0007005,GO:0008135,GO:0008150,GO:0008152,GO:0009058,GO:0009059,GO:0009987,GO:0010467,GO:0016043,GO:0016462,GO:0016787,GO:0016817,GO:0016818,GO:…	-	ko:K02355	-	-	-	-	ko00000,ko03012,ko03029
A_take_rna-Ata06248.1	92637.XP_007808216.1	0.0	1215.0	COG0480@1|root,KOG0465@2759|Eukaryota,38GUI@33154|Opisthokonta,3NV2U@4751|Fungi,3QNG6@4890|Ascomycota,217YE@147550|Sordariomycetes,3TGG5@5125|Hypocreales,3G0PX@34397|Clavicipitaceae	4751|Fungi	J	Mitochondrial GTPase that catalyzes the GTP-dependent ribosomal translocation step during translation elongation. During this step, the ribosome changes from the pre-translocational (PRE) to the post-translocational (POST) state as the newly formed A- site-bound peptidyl-tRNA and P-site-bound deacylated tRNA move to the P and E sites, respectively. Catalyzes the coordinated movement of the two tR…	MEF1	GO:0000166,GO:0001882,GO:0001883,GO:0003674,GO:0003676,GO:0003723,GO:0003746,GO:0003824,GO:0003924,GO:0005488,GO:0005525,GO:0005575,GO:0005622,GO:0005623,GO:0005737,GO:0005739,GO:0005829,GO:0006412,GO:0006414,GO:0006518,GO:0006807,GO:0008135,GO:0008150,GO:0008152,GO:0009058,GO:0009059,GO:0009987,GO:0010467,GO:0016462,GO:0016787,GO:0016817,GO:0016818,GO:0017076,GO:0017111,GO:0019001,GO:0019538,GO:…	-	ko:K02355	-	-	-	-	ko00000,ko03012,ko03029
CTWB_WP_203552285.1	262768.PAM_264	0.0	1241.0	COG0480@1|root,COG0480@2|Bacteria,3WT0H@544448|Tenericutes	544448|Tenericutes	J	Catalyzes the GTP-dependent ribosomal translocation step during translation elongation. During this step, the ribosome changes from the pre-translocational (PRE) to the post- translocational (POST) state as the newly formed A-site-bound peptidyl-tRNA and P-site-bound deacylated tRNA move to the P and E sites, respectively. Catalyzes the coordinated movement of the two tRNA molecules, the mRNA and…	fusA	-	-	ko:K02355	-	-	-	-	ko00000,ko03012,ko03029
EPWBP_lcl|CP040925.1_prot_QLL36743.1_107	1163385.PNWB_v1c2200	0.0	1348.0	COG0480@1|root,COG0480@2|Bacteria,3WT0H@544448|Tenericutes	544448|Tenericutes	J	Catalyzes the GTP-dependent ribosomal translocation step during translation elongation. During this step, the ribosome changes from the pre-translocational (PRE) to the post- translocational (POST) state as the newly formed A-site-bound peptidyl-tRNA and P-site-bound deacylated tRNA move to the P and E sites, respectively. Catalyzes the coordinated movement of the two tRNA molecules, the mRNA and…	fusA	-	-	ko:K02355	-	-	-	-	ko00000,ko03012,ko03029
F_mangiferae_XP_041685838.1	5127.CCT63801	0.0	1579.0	COG0480@1|root,KOG0465@2759|Eukaryota,39J91@33154|Opisthokonta,3NV1B@4751|Fungi,3QN3C@4890|Ascomycota,214NP@147550|Sordariomycetes,3TFKR@5125|Hypocreales,1FPPH@110618|Nectriaceae	4751|Fungi	J	Elongation factor G C-terminus	MEF2	GO:0000002,GO:0000166,GO:0001882,GO:0001883,GO:0003674,GO:0003676,GO:0003723,GO:0003746,GO:0003824,GO:0003924,GO:0005488,GO:0005525,GO:0005575,GO:0005622,GO:0005623,GO:0005737,GO:0005739,GO:0005829,GO:0006412,GO:0006414,GO:0006518,GO:0006807,GO:0006996,GO:0007005,GO:0008135,GO:0008150,GO:0008152,GO:0009058,GO:0009059,GO:0009987,GO:0010467,GO:0016043,GO:0016462,GO:0016787,GO:0016817,GO:0016818,GO:…	-	ko:K02355	-	-	-	-	ko00000,ko03012,ko03029
F_mangiferae_XP_041688066.1	5127.CCT61907	0.0	1621.0	COG0480@1|root,KOG0465@2759|Eukaryota,38GUI@33154|Opisthokonta,3NV2U@4751|Fungi,3QNG6@4890|Ascomycota,217YE@147550|Sordariomycetes,3TGG5@5125|Hypocreales,1FQPX@110618|Nectriaceae	4751|Fungi	J	Mitochondrial GTPase that catalyzes the GTP-dependent ribosomal translocation step during translation elongation. During this step, the ribosome changes from the pre-translocational (PRE) to the post-translocational (POST) state as the newly formed A- site-bound peptidyl-tRNA and P-site-bound deacylated tRNA move to the P and E sites, respectively. Catalyzes the coordinated movement of the two tR…	MEF1	GO:0000166,GO:0001882,GO:0001883,GO:0003674,GO:0003676,GO:0003723,GO:0003746,GO:0003824,GO:0003924,GO:0005488,GO:0005525,GO:0005575,GO:0005622,GO:0005623,GO:0005737,GO:0005739,GO:0005829,GO:0006412,GO:0006414,GO:0006518,GO:0006807,GO:0008135,GO:0008150,GO:0008152,GO:0009058,GO:0009059,GO:0009987,GO:0010467,GO:0016462,GO:0016787,GO:0016817,GO:0016818,GO:0017076,GO:0017111,GO:0019001,GO:0019538,GO:…	-	ko:K02355	-	-	-	-	ko00000,ko03012,ko03029
MBSP_lcl|NZ_CP015149.1_prot_WP_069028249.1_315	262768.PAM_264	0.0	1327.0	COG0480@1|root,COG0480@2|Bacteria,3WT0H@544448|Tenericutes	544448|Tenericutes	J	Catalyzes the GTP-dependent ribosomal translocation step during translation elongation. During this step, the ribosome changes from the pre-translocational (PRE) to the post- translocational (POST) state as the newly formed A-site-bound peptidyl-tRNA and P-site-bound deacylated tRNA move to the P and E sites, respectively. Catalyzes the coordinated movement of the two tRNA molecules, the mRNA and…	fusA	-	-	ko:K02355	-	-	-	-	ko00000,ko03012,ko03029
MDP_lcl|NZ_CP085837.1_prot_WP_227807387.1_283	262768.PAM_264	0.0	1345.0	COG0480@1|root,COG0480@2|Bacteria,3WT0H@544448|Tenericutes	544448|Tenericutes	J	Catalyzes the GTP-dependent ribosomal translocation step during translation elongation. During this step, the ribosome changes from the pre-translocational (PRE) to the post- translocational (POST) state as the newly formed A-site-bound peptidyl-tRNA and P-site-bound deacylated tRNA move to the P and E sites, respectively. Catalyzes the coordinated movement of the two tRNA molecules, the mRNA and…	fusA	-	-	ko:K02355	-	-	-	-	ko00000,ko03012,ko03029
M_perniciosa_XP_002386618.1	221103.XP_007844706.1	2.72e-136	407.0	COG0480@1|root,KOG0465@2759|Eukaryota,39J91@33154|Opisthokonta,3NV1B@4751|Fungi,3V380@5204|Basidiomycota,226F2@155619|Agaricomycetes,3W352@5338|Agaricales	4751|Fungi	J	Elongation factor	MEF2	GO:0000002,GO:0000166,GO:0001882,GO:0001883,GO:0003674,GO:0003676,GO:0003723,GO:0003746,GO:0003824,GO:0003924,GO:0005488,GO:0005525,GO:0005575,GO:0005622,GO:0005623,GO:0005737,GO:0005739,GO:0005829,GO:0006412,GO:0006414,GO:0006518,GO:0006807,GO:0006996,GO:0007005,GO:0008135,GO:0008150,GO:0008152,GO:0009058,GO:0009059,GO:0009987,GO:0010467,GO:0016043,GO:0016462,GO:0016787,GO:0016817,GO:0016818,GO:…	-	ko:K02355	-	-	-	-	ko00000,ko03012,ko03029
M_perniciosa_XP_002396475.1	221103.XP_007849466.1	2.71e-150	444.0	COG0480@1|root,KOG0465@2759|Eukaryota,38GUI@33154|Opisthokonta,3NV2U@4751|Fungi,3UY2W@5204|Basidiomycota,225EH@155619|Agaricomycetes,3W54S@5338|Agaricales	4751|Fungi	J	Mitochondrial GTPase that catalyzes the GTP-dependent ribosomal translocation step during translation elongation. During this step, the ribosome changes from the pre-translocational (PRE) to the post-translocational (POST) state as the newly formed A- site-bound peptidyl-tRNA and P-site-bound deacylated tRNA move to the P and E sites, respectively. Catalyzes the coordinated movement of the two tR…	MEF1	GO:0000166,GO:0001882,GO:0001883,GO:0003674,GO:0003676,GO:0003723,GO:0003746,GO:0003824,GO:0003924,GO:0005488,GO:0005525,GO:0005575,GO:0005622,GO:0005623,GO:0005737,GO:0005739,GO:0005829,GO:0006412,GO:0006414,GO:0006518,GO:0006807,GO:0008135,GO:0008150,GO:0008152,GO:0009058,GO:0009059,GO:0009987,GO:0010467,GO:0016462,GO:0016787,GO:0016817,GO:0016818,GO:0017076,GO:0017111,GO:0019001,GO:0019538,GO:…	-	ko:K02355	-	-	-	-	ko00000,ko03012,ko03029
OYM_lcl|AP006628.2_prot_BAD04349.1_264	262768.PAM_264	0.0	1353.0	COG0480@1|root,COG0480@2|Bacteria,3WT0H@544448|Tenericutes	544448|Tenericutes	J	Catalyzes the GTP-dependent ribosomal translocation step during translation elongation. During this step, the ribosome changes from the pre-translocational (PRE) to the post- translocational (POST) state as the newly formed A-site-bound peptidyl-tRNA and P-site-bound deacylated tRNA move to the P and E sites, respectively. Catalyzes the coordinated movement of the two tRNA molecules, the mRNA and…	fusA	-	-	ko:K02355	-	-	-	-	ko00000,ko03012,ko03029
PWBP_lcl|CP066882.1_prot_QYC31074.1_60	262768.PAM_264	0.0	1348.0	COG0480@1|root,COG0480@2|Bacteria,3WT0H@544448|Tenericutes	544448|Tenericutes	J	Catalyzes the GTP-dependent ribosomal translocation step during translation elongation. During this step, the ribosome changes from the pre-translocational (PRE) to the post- translocational (POST) state as the newly formed A-site-bound peptidyl-tRNA and P-site-bound deacylated tRNA move to the P and E sites, respectively. Catalyzes the coordinated movement of the two tRNA molecules, the mRNA and…	fusA	-	-	ko:K02355	-	-	-	-	ko00000,ko03012,ko03029
WBDP_WP_024563629.1	321961.AVAO01000003_gene286	0.0	1353.0	COG0480@1|root,COG0480@2|Bacteria,3WT0H@544448|Tenericutes	544448|Tenericutes	J	Catalyzes the GTP-dependent ribosomal translocation step during translation elongation. During this step, the ribosome changes from the pre-translocational (PRE) to the post- translocational (POST) state as the newly formed A-site-bound peptidyl-tRNA and P-site-bound deacylated tRNA move to the P and E sites, respectively. Catalyzes the coordinated movement of the two tRNA molecules, the mRNA and…	fusA	-	-	ko:K02355	-	-	-	-	ko00000,ko03012,ko03029
peanut_WP_004994945.1	1163385.PNWB_v1c2200	0.0	1348.0	COG0480@1|root,COG0480@2|Bacteria,3WT0H@544448|Tenericutes	544448|Tenericutes	J	Catalyzes the GTP-dependent ribosomal translocation step during translation elongation. During this step, the ribosome changes from the pre-translocational (PRE) to the post- translocational (POST) state as the newly formed A-site-bound peptidyl-tRNA and P-site-bound deacylated tRNA move to the P and E sites, respectively. Catalyzes the coordinated movement of the two tRNA molecules, the mRNA and…	fusA	-	-	ko:K02355	-	-	-	-	ko00000,ko03012,ko03029
AP_WP_012504188.1	37692.ATP_00030	2.85e-152	427.0	COG0605@1|root,COG0605@2|Bacteria,3WTME@544448|Tenericutes	544448|Tenericutes	P	Destroys radicals which are normally produced within the cells and which are toxic to biological systems	sodA	-	1.15.1.1	ko:K04564	ko04013,ko04068,ko04146,ko04211,ko04212,ko04213,ko05016,map04013,map04068,map04146,map04211,map04212,map04213,map05016	-	-	-	ko00000,ko00001,ko01000
AYWB_lcl|NC_007716.1_prot_WP_011412607.1_312	322098.AYWB_326	9.58e-150	420.0	COG0605@1|root,COG0605@2|Bacteria,3WTME@544448|Tenericutes	544448|Tenericutes	P	Destroys radicals which are normally produced within the cells and which are toxic to biological systems	sodA	-	1.15.1.1	ko:K04564	ko04013,ko04068,ko04146,ko04211,ko04212,ko04213,ko05016,map04013,map04068,map04146,map04211,map04212,map04213,map05016	-	-	-	ko00000,ko00001,ko01000
A_take_rna-Ata06555.1	568076.XP_007821036.1	2.45e-132	377.0	COG0605@1|root,KOG0876@2759|Eukaryota,39RWZ@33154|Opisthokonta,3NZVT@4751|Fungi,3QJV6@4890|Ascomycota,21467@147550|Sordariomycetes,3TDDJ@5125|Hypocreales,3G1MN@34397|Clavicipitaceae	4751|Fungi	Q	Destroys radicals which are normally produced within the cells and which are toxic to biological systems	sodB	GO:0003674,GO:0005488,GO:0005575,GO:0005622,GO:0005623,GO:0005737,GO:0005739,GO:0005759,GO:0019863,GO:0019865,GO:0030145,GO:0031974,GO:0043167,GO:0043169,GO:0043226,GO:0043227,GO:0043229,GO:0043231,GO:0043233,GO:0044422,GO:0044424,GO:0044429,GO:0044444,GO:0044446,GO:0044464,GO:0044877,GO:0046872,GO:0046914,GO:0070013	1.15.1.1	ko:K04564	ko04013,ko04068,ko04146,ko04211,ko04212,ko04213,ko05016,map04013,map04068,map04146,map04211,map04212,map04213,map05016	-	-	-	ko00000,ko00001,ko01000
A_take_rna-Ata06898.1	63577.G9NPY2	1.18e-139	397.0	COG0605@1|root,KOG0876@2759|Eukaryota,396RM@33154|Opisthokonta,3NZG9@4751|Fungi,3QNYJ@4890|Ascomycota,215D2@147550|Sordariomycetes,3TD62@5125|Hypocreales,3TZ4C@5129|Hypocreaceae	4751|Fungi	Q	Destroys radicals which are normally produced within the cells and which are toxic to biological systems	SOD2	GO:0000302,GO:0000303,GO:0000305,GO:0001300,GO:0001302,GO:0001306,GO:0001315,GO:0001320,GO:0001323,GO:0001324,GO:0003674,GO:0003824,GO:0004784,GO:0005488,GO:0005575,GO:0005622,GO:0005623,GO:0005737,GO:0005739,GO:0005759,GO:0006801,GO:0006950,GO:0006979,GO:0007568,GO:0007569,GO:0007571,GO:0008150,GO:0008152,GO:0009636,GO:0009987,GO:0010035,GO:0016209,GO:0016491,GO:0016721,GO:0019430,GO:0030145,GO:…	1.15.1.1	ko:K04564	ko04013,ko04068,ko04146,ko04211,ko04212,ko04213,ko05016,map04013,map04068,map04146,map04211,map04212,map04213,map05016	-	-	-	ko00000,ko00001,ko01000
CTWB_WP_203551993.1	322098.AYWB_326	1.43e-108	316.0	COG0605@1|root,COG0605@2|Bacteria,3WTME@544448|Tenericutes	544448|Tenericutes	P	Destroys radicals which are normally produced within the cells and which are toxic to biological systems	sodA	-	1.15.1.1	ko:K04564	ko04013,ko04068,ko04146,ko04211,ko04212,ko04213,ko05016,map04013,map04068,map04146,map04211,map04212,map04213,map05016	-	-	-	ko00000,ko00001,ko01000
EPWBP_lcl|CP040925.1_prot_QLL36718.1_82	1163385.PNWB_v1c2450	3.46e-155	434.0	COG0605@1|root,COG0605@2|Bacteria,3WTME@544448|Tenericutes	544448|Tenericutes	P	Destroys radicals which are normally produced within the cells and which are toxic to biological systems	sodA	-	1.15.1.1	ko:K04564	ko04013,ko04068,ko04146,ko04211,ko04212,ko04213,ko05016,map04013,map04068,map04146,map04211,map04212,map04213,map05016	-	-	-	ko00000,ko00001,ko01000
F_mangiferae_XP_041684332.1	5127.CCT72207	1.06e-183	511.0	COG0605@1|root,KOG0876@2759|Eukaryota,39RWZ@33154|Opisthokonta,3NZVT@4751|Fungi,3QJV6@4890|Ascomycota,21467@147550|Sordariomycetes,3TDDJ@5125|Hypocreales,1FMZA@110618|Nectriaceae	4751|Fungi	P	Destroys radicals which are normally produced within the cells and which are toxic to biological systems	sodB	GO:0003674,GO:0005488,GO:0005575,GO:0005622,GO:0005623,GO:0005737,GO:0005739,GO:0005759,GO:0019863,GO:0019865,GO:0030145,GO:0031974,GO:0043167,GO:0043169,GO:0043226,GO:0043227,GO:0043229,GO:0043231,GO:0043233,GO:0044422,GO:0044424,GO:0044429,GO:0044444,GO:0044446,GO:0044464,GO:0044877,GO:0046872,GO:0046914,GO:0070013	1.15.1.1	ko:K04564	ko04013,ko04068,ko04146,ko04211,ko04212,ko04213,ko05016,map04013,map04068,map04146,map04211,map04212,map04213,map05016	-	-	-	ko00000,ko00001,ko01000
F_mangiferae_XP_041685067.1	5127.CCT73369	5.91e-167	466.0	COG0605@1|root,KOG0876@2759|Eukaryota,396RM@33154|Opisthokonta,3NZG9@4751|Fungi,3QNYJ@4890|Ascomycota,215D2@147550|Sordariomycetes,3TD62@5125|Hypocreales,1FRMN@110618|Nectriaceae	4751|Fungi	P	Destroys radicals which are normally produced within the cells and which are toxic to biological systems	SOD2	GO:0000302,GO:0000303,GO:0000305,GO:0001300,GO:0001302,GO:0001306,GO:0001315,GO:0001320,GO:0001323,GO:0001324,GO:0003674,GO:0003824,GO:0004784,GO:0005488,GO:0005575,GO:0005622,GO:0005623,GO:0005737,GO:0005739,GO:0005759,GO:0006801,GO:0006950,GO:0006979,GO:0007568,GO:0007569,GO:0007571,GO:0008150,GO:0008152,GO:0009636,GO:0009987,GO:0010035,GO:0016209,GO:0016491,GO:0016721,GO:0019430,GO:0030145,GO:…	1.15.1.1	ko:K04564	ko04013,ko04068,ko04146,ko04211,ko04212,ko04213,ko05016,map04013,map04068,map04146,map04211,map04212,map04213,map05016	-	-	-	ko00000,ko00001,ko01000
MBSP_lcl|NZ_CP015149.1_prot_WP_069028200.1_255	262768.PAM_442	9.2e-148	415.0	COG0605@1|root,COG0605@2|Bacteria,3WTME@544448|Tenericutes	544448|Tenericutes	P	Destroys radicals which are normally produced within the cells and which are toxic to biological systems	sodA	-	1.15.1.1	ko:K04564	ko04013,ko04068,ko04146,ko04211,ko04212,ko04213,ko05016,map04013,map04068,map04146,map04211,map04212,map04213,map05016	-	-	-	ko00000,ko00001,ko01000
MDP_lcl|NZ_CP085837.1_prot_WP_212509071.1_347	262768.PAM_442	1.12e-148	417.0	COG0605@1|root,COG0605@2|Bacteria,3WTME@544448|Tenericutes	544448|Tenericutes	P	Destroys radicals which are normally produced within the cells and which are toxic to biological systems	sodA	-	1.15.1.1	ko:K04564	ko04013,ko04068,ko04146,ko04211,ko04212,ko04213,ko05016,map04013,map04068,map04146,map04211,map04212,map04213,map05016	-	-	-	ko00000,ko00001,ko01000
M_perniciosa_XP_002394017.1	80637.XP_007774833.1	1.57e-101	298.0	COG0605@1|root,KOG0876@2759|Eukaryota,396RM@33154|Opisthokonta,3NZG9@4751|Fungi,3UYIW@5204|Basidiomycota,225W8@155619|Agaricomycetes	4751|Fungi	P	Destroys radicals which are normally produced within the cells and which are toxic to biological systems	SOD2	GO:0000302,GO:0000303,GO:0000305,GO:0001300,GO:0001302,GO:0001306,GO:0001315,GO:0001320,GO:0001323,GO:0001324,GO:0003674,GO:0003824,GO:0004784,GO:0005488,GO:0005575,GO:0005622,GO:0005623,GO:0005737,GO:0005739,GO:0005759,GO:0006801,GO:0006950,GO:0006979,GO:0007568,GO:0007569,GO:0007571,GO:0008150,GO:0008152,GO:0009636,GO:0009987,GO:0010035,GO:0016209,GO:0016491,GO:0016721,GO:0019430,GO:0030145,GO:…	1.15.1.1	ko:K04564	ko04013,ko04068,ko04146,ko04211,ko04212,ko04213,ko05016,map04013,map04068,map04146,map04211,map04212,map04213,map05016	-	-	-	ko00000,ko00001,ko01000
M_perniciosa_XP_002395489.1	221103.XP_007851240.1	1.4e-89	265.0	COG0605@1|root,KOG0876@2759|Eukaryota,3AGRW@33154|Opisthokonta,3PC9H@4751|Fungi,3V3MZ@5204|Basidiomycota,224PU@155619|Agaricomycetes,3W6D5@5338|Agaricales	4751|Fungi	Q	Destroys radicals which are normally produced within the cells and which are toxic to biological systems	-	-	1.15.1.1	ko:K04564	ko04013,ko04068,ko04146,ko04211,ko04212,ko04213,ko05016,map04013,map04068,map04146,map04211,map04212,map04213,map05016	-	-	-	ko00000,ko00001,ko01000
OYM_lcl|AP006628.2_prot_BAD04527.1_438	262768.PAM_442	2.75e-149	419.0	COG0605@1|root,COG0605@2|Bacteria,3WTME@544448|Tenericutes	544448|Tenericutes	P	Destroys radicals which are normally produced within the cells and which are toxic to biological systems	sodA	-	1.15.1.1	ko:K04564	ko04013,ko04068,ko04146,ko04211,ko04212,ko04213,ko05016,map04013,map04068,map04146,map04211,map04212,map04213,map05016	-	-	-	ko00000,ko00001,ko01000
PWBP_lcl|CP066882.1_prot_QYC31124.1_114	262768.PAM_442	4.56e-148	416.0	COG0605@1|root,COG0605@2|Bacteria,3WTME@544448|Tenericutes	544448|Tenericutes	P	Destroys radicals which are normally produced within the cells and which are toxic to biological systems	sodA	-	1.15.1.1	ko:K04564	ko04013,ko04068,ko04146,ko04211,ko04212,ko04213,ko05016,map04013,map04068,map04146,map04211,map04212,map04213,map05016	-	-	-	ko00000,ko00001,ko01000
WBDP_WP_024563569.1	321961.AVAO01000003_gene212	3.9e-149	419.0	COG0605@1|root,COG0605@2|Bacteria,3WTME@544448|Tenericutes	544448|Tenericutes	P	Destroys radicals which are normally produced within the cells and which are toxic to biological systems	sodA	-	1.15.1.1	ko:K04564	ko04013,ko04068,ko04146,ko04211,ko04212,ko04213,ko05016,map04013,map04068,map04146,map04211,map04212,map04213,map05016	-	-	-	ko00000,ko00001,ko01000
peanut_WP_036690868.1	1163385.PNWB_v1c2450	5.51e-154	431.0	COG0605@1|root,COG0605@2|Bacteria,3WTME@544448|Tenericutes	544448|Tenericutes	P	Destroys radicals which are normally produced within the cells and which are toxic to biological systems	sodA	-	1.15.1.1	ko:K04564	ko04013,ko04068,ko04146,ko04211,ko04212,ko04213,ko05016,map04013,map04068,map04146,map04211,map04212,map04213,map05016	-	-	-	ko00000,ko00001,ko01000
AP_WP_012504251.1	37692.ATP_00096	0.0	995.0	COG1190@1|root,COG1190@2|Bacteria,3WT4Y@544448|Tenericutes	544448|Tenericutes	J	Belongs to the class-II aminoacyl-tRNA synthetase family	lysS	GO:0005575,GO:0005622,GO:0005623,GO:0005737,GO:0044424,GO:0044464	6.1.1.6	ko:K04567	ko00970,map00970	M00359,M00360	R03658	RC00055,RC00523	ko00000,ko00001,ko00002,ko01000,ko01007,ko03016
AYWB_lcl|NC_007716.1_prot_WP_011412411.1_126	322098.AYWB_128	0.0	1003.0	COG1190@1|root,COG1190@2|Bacteria,3WT4Y@544448|Tenericutes	544448|Tenericutes	J	Belongs to the class-II aminoacyl-tRNA synthetase family	lysS	GO:0005575,GO:0005622,GO:0005623,GO:0005737,GO:0044424,GO:0044464	6.1.1.6	ko:K04567	ko00970,map00970	M00359,M00360	R03658	RC00055,RC00523	ko00000,ko00001,ko00002,ko01000,ko01007,ko03016
A_take_rna-Ata00585.1	5111.M1W4L7	0.0	1088.0	COG1190@1|root,KOG1885@2759|Eukaryota,38C95@33154|Opisthokonta,3NX3M@4751|Fungi,3QRKZ@4890|Ascomycota,211QT@147550|Sordariomycetes,3TDM2@5125|Hypocreales,3G0BP@34397|Clavicipitaceae	4751|Fungi	J	OB-fold nucleic acid binding domain	KRS1	GO:0002181,GO:0003674,GO:0003676,GO:0003723,GO:0003729,GO:0003824,GO:0004812,GO:0004824,GO:0005488,GO:0005575,GO:0005622,GO:0005623,GO:0005737,GO:0006082,GO:0006139,GO:0006399,GO:0006412,GO:0006418,GO:0006430,GO:0006518,GO:0006520,GO:0006725,GO:0006807,GO:0008150,GO:0008152,GO:0009058,GO:0009059,GO:0009987,GO:0010467,GO:0016070,GO:0016874,GO:0016875,GO:0019538,GO:0019752,GO:0034641,GO:0034645,GO:…	6.1.1.6	ko:K04567	ko00970,map00970	M00359,M00360	R03658	RC00055,RC00523	ko00000,ko00001,ko00002,ko01000,ko01007,ko03016
A_take_rna-Ata00585.2	5111.M1W4L7	0.0	919.0	COG1190@1|root,KOG1885@2759|Eukaryota,38C95@33154|Opisthokonta,3NX3M@4751|Fungi,3QRKZ@4890|Ascomycota,211QT@147550|Sordariomycetes,3TDM2@5125|Hypocreales,3G0BP@34397|Clavicipitaceae	4751|Fungi	J	OB-fold nucleic acid binding domain	KRS1	GO:0002181,GO:0003674,GO:0003676,GO:0003723,GO:0003729,GO:0003824,GO:0004812,GO:0004824,GO:0005488,GO:0005575,GO:0005622,GO:0005623,GO:0005737,GO:0006082,GO:0006139,GO:0006399,GO:0006412,GO:0006418,GO:0006430,GO:0006518,GO:0006520,GO:0006725,GO:0006807,GO:0008150,GO:0008152,GO:0009058,GO:0009059,GO:0009987,GO:0010467,GO:0016070,GO:0016874,GO:0016875,GO:0019538,GO:0019752,GO:0034641,GO:0034645,GO:…	6.1.1.6	ko:K04567	ko00970,map00970	M00359,M00360	R03658	RC00055,RC00523	ko00000,ko00001,ko00002,ko01000,ko01007,ko03016
A_take_rna-Ata01015.1	92637.XP_007812569.1	7.23e-307	854.0	COG1190@1|root,KOG1885@2759|Eukaryota,38CT6@33154|Opisthokonta,3NUPU@4751|Fungi,3QJVS@4890|Ascomycota,2130V@147550|Sordariomycetes,3TGWN@5125|Hypocreales,3G5JG@34397|Clavicipitaceae	4751|Fungi	J	OB-fold nucleic acid binding domain	MSK1	GO:0000049,GO:0000166,GO:0000959,GO:0003674,GO:0003676,GO:0003723,GO:0003824,GO:0004812,GO:0004824,GO:0005488,GO:0005524,GO:0005575,GO:0005622,GO:0005623,GO:0005737,GO:0005739,GO:0006082,GO:0006139,GO:0006399,GO:0006403,GO:0006412,GO:0006418,GO:0006430,GO:0006518,GO:0006520,GO:0006725,GO:0006807,GO:0006810,GO:0006839,GO:0008144,GO:0008150,GO:0008152,GO:0009058,GO:0009059,GO:0009987,GO:0010467,GO:…	6.1.1.6	ko:K04567	ko00970,map00970	M00359,M00360	R03658	RC00055,RC00523	ko00000,ko00001,ko00002,ko01000,ko01007,ko03016
CTWB_WP_203551977.1	262768.PAM_589	3.01e-288	797.0	COG1190@1|root,COG1190@2|Bacteria,3WT4Y@544448|Tenericutes	544448|Tenericutes	J	Belongs to the class-II aminoacyl-tRNA synthetase family	lysS	GO:0005575,GO:0005622,GO:0005623,GO:0005737,GO:0044424,GO:0044464	6.1.1.6	ko:K04567	ko00970,map00970	M00359,M00360	R03658	RC00055,RC00523	ko00000,ko00001,ko00002,ko01000,ko01007,ko03016
EPWBP_lcl|CP040925.1_prot_QLL36754.1_118	1163385.PNWB_v1c4180	0.0	964.0	COG1190@1|root,COG1190@2|Bacteria,3WT4Y@544448|Tenericutes	544448|Tenericutes	J	Belongs to the class-II aminoacyl-tRNA synthetase family	lysS	GO:0005575,GO:0005622,GO:0005623,GO:0005737,GO:0044424,GO:0044464	6.1.1.6	ko:K04567	ko00970,map00970	M00359,M00360	R03658	RC00055,RC00523	ko00000,ko00001,ko00002,ko01000,ko01007,ko03016
F_mangiferae_XP_041676742.1	5127.CCT62729	0.0	1186.0	COG1190@1|root,KOG1885@2759|Eukaryota,38CT6@33154|Opisthokonta,3NUPU@4751|Fungi,3QJVS@4890|Ascomycota,2130V@147550|Sordariomycetes,3TGWN@5125|Hypocreales,1FR32@110618|Nectriaceae	4751|Fungi	J	lysyl-tRNA synthetase	MSK1	GO:0000049,GO:0000166,GO:0000959,GO:0003674,GO:0003676,GO:0003723,GO:0003824,GO:0004812,GO:0004824,GO:0005488,GO:0005524,GO:0005575,GO:0005622,GO:0005623,GO:0005737,GO:0005739,GO:0006082,GO:0006139,GO:0006399,GO:0006403,GO:0006412,GO:0006418,GO:0006430,GO:0006518,GO:0006520,GO:0006725,GO:0006807,GO:0006810,GO:0006839,GO:0008144,GO:0008150,GO:0008152,GO:0009058,GO:0009059,GO:0009987,GO:0010467,GO:…	6.1.1.6	ko:K04567	ko00970,map00970	M00359,M00360	R03658	RC00055,RC00523	ko00000,ko00001,ko00002,ko01000,ko01007,ko03016
F_mangiferae_XP_041680821.1	5127.CCT70773	0.0	1215.0	COG1190@1|root,KOG1885@2759|Eukaryota,38C95@33154|Opisthokonta,3NX3M@4751|Fungi,3QRKZ@4890|Ascomycota,211QT@147550|Sordariomycetes,3TDM2@5125|Hypocreales,1FS13@110618|Nectriaceae	4751|Fungi	J	OB-fold nucleic acid binding domain	KRS1	GO:0002181,GO:0003674,GO:0003676,GO:0003723,GO:0003729,GO:0003824,GO:0004812,GO:0004824,GO:0005488,GO:0005575,GO:0005622,GO:0005623,GO:0005737,GO:0006082,GO:0006139,GO:0006399,GO:0006412,GO:0006418,GO:0006430,GO:0006518,GO:0006520,GO:0006725,GO:0006807,GO:0008150,GO:0008152,GO:0009058,GO:0009059,GO:0009987,GO:0010467,GO:0016070,GO:0016874,GO:0016875,GO:0019538,GO:0019752,GO:0034641,GO:0034645,GO:…	6.1.1.6	ko:K04567	ko00970,map00970	M00359,M00360	R03658	RC00055,RC00523	ko00000,ko00001,ko00002,ko01000,ko01007,ko03016
MBSP_lcl|NZ_CP015149.1_prot_WP_069028124.1_167	262768.PAM_589	0.0	1015.0	COG1190@1|root,COG1190@2|Bacteria,3WT4Y@544448|Tenericutes	544448|Tenericutes	J	Belongs to the class-II aminoacyl-tRNA synthetase family	lysS	GO:0005575,GO:0005622,GO:0005623,GO:0005737,GO:0044424,GO:0044464	6.1.1.6	ko:K04567	ko00970,map00970	M00359,M00360	R03658	RC00055,RC00523	ko00000,ko00001,ko00002,ko01000,ko01007,ko03016
MDP_lcl|NZ_CP085837.1_prot_WP_227807068.1_445	262768.PAM_589	0.0	1012.0	COG1190@1|root,COG1190@2|Bacteria,3WT4Y@544448|Tenericutes	544448|Tenericutes	J	Belongs to the class-II aminoacyl-tRNA synthetase family	lysS	GO:0005575,GO:0005622,GO:0005623,GO:0005737,GO:0044424,GO:0044464	6.1.1.6	ko:K04567	ko00970,map00970	M00359,M00360	R03658	RC00055,RC00523	ko00000,ko00001,ko00002,ko01000,ko01007,ko03016
M_perniciosa_XP_002386283.1	5334.XP_003029246.1	9.28e-79	249.0	COG1190@1|root,KOG1885@2759|Eukaryota,38C95@33154|Opisthokonta,3NX3M@4751|Fungi,3UYSY@5204|Basidiomycota,226VK@155619|Agaricomycetes,3W4FR@5338|Agaricales	4751|Fungi	J	Lysyl-trna synthetase	KRS1	GO:0002181,GO:0003674,GO:0003676,GO:0003723,GO:0003729,GO:0003824,GO:0004812,GO:0004824,GO:0005488,GO:0005575,GO:0005622,GO:0005623,GO:0005737,GO:0006082,GO:0006139,GO:0006399,GO:0006412,GO:0006418,GO:0006430,GO:0006518,GO:0006520,GO:0006725,GO:0006807,GO:0008150,GO:0008152,GO:0009058,GO:0009059,GO:0009987,GO:0010467,GO:0016070,GO:0016874,GO:0016875,GO:0019538,GO:0019752,GO:0034641,GO:0034645,GO:…	6.1.1.6	ko:K04567	ko00970,map00970	M00359,M00360	R03658	RC00055,RC00523	ko00000,ko00001,ko00002,ko01000,ko01007,ko03016
OYM_lcl|AP006628.2_prot_BAD04674.1_587	262768.PAM_589	0.0	1027.0	COG1190@1|root,COG1190@2|Bacteria,3WT4Y@544448|Tenericutes	544448|Tenericutes	J	Belongs to the class-II aminoacyl-tRNA synthetase family	lysS	GO:0005575,GO:0005622,GO:0005623,GO:0005737,GO:0044424,GO:0044464	6.1.1.6	ko:K04567	ko00970,map00970	M00359,M00360	R03658	RC00055,RC00523	ko00000,ko00001,ko00002,ko01000,ko01007,ko03016
PWBP_lcl|CP066882.1_prot_QYC31265.1_298	262768.PAM_589	0.0	1006.0	COG1190@1|root,COG1190@2|Bacteria,3WT4Y@544448|Tenericutes	544448|Tenericutes	J	Belongs to the class-II aminoacyl-tRNA synthetase family	lysS	GO:0005575,GO:0005622,GO:0005623,GO:0005737,GO:0044424,GO:0044464	6.1.1.6	ko:K04567	ko00970,map00970	M00359,M00360	R03658	RC00055,RC00523	ko00000,ko00001,ko00002,ko01000,ko01007,ko03016
WBDP_WP_024563498.1	321961.AVAO01000003_gene127	0.0	1022.0	COG1190@1|root,COG1190@2|Bacteria,3WT4Y@544448|Tenericutes	544448|Tenericutes	J	Belongs to the class-II aminoacyl-tRNA synthetase family	lysS	GO:0005575,GO:0005622,GO:0005623,GO:0005737,GO:0044424,GO:0044464	6.1.1.6	ko:K04567	ko00970,map00970	M00359,M00360	R03658	RC00055,RC00523	ko00000,ko00001,ko00002,ko01000,ko01007,ko03016
peanut_WP_004995429.1	1163385.PNWB_v1c4180	0.0	967.0	COG1190@1|root,COG1190@2|Bacteria,3WT4Y@544448|Tenericutes	544448|Tenericutes	J	Belongs to the class-II aminoacyl-tRNA synthetase family	lysS	GO:0005575,GO:0005622,GO:0005623,GO:0005737,GO:0044424,GO:0044464	6.1.1.6	ko:K04567	ko00970,map00970	M00359,M00360	R03658	RC00055,RC00523	ko00000,ko00001,ko00002,ko01000,ko01007,ko03016
AP_WP_012504286.1	37692.ATP_00131	1.51e-95	278.0	COG0537@1|root,COG0537@2|Bacteria,3WTPI@544448|Tenericutes	544448|Tenericutes	FG	COG0537 Diadenosine tetraphosphate (Ap4A) hydrolase and other HIT family hydrolases	hit	-	-	ko:K02503	-	-	-	-	ko00000,ko04147
AYWB_lcl|NC_007716.1_prot_WP_041639793.1_102	322098.AYWB_104	1.51e-94	276.0	COG0537@1|root,COG0537@2|Bacteria,3WTPI@544448|Tenericutes	544448|Tenericutes	FG	COG0537 Diadenosine tetraphosphate (Ap4A) hydrolase and other HIT family hydrolases	hit	-	-	ko:K02503	-	-	-	-	ko00000,ko04147
A_take_rna-Ata00842.1	176275.XP_008603529.1	2.72e-45	149.0	COG0537@1|root,KOG3275@2759|Eukaryota,3A3J2@33154|Opisthokonta,3P2XN@4751|Fungi,3QUZV@4890|Ascomycota,21A89@147550|Sordariomycetes,3TIEJ@5125|Hypocreales	4751|Fungi	T	HIT family protein 1	HNT1	GO:0000166,GO:0003674,GO:0003824,GO:0005488,GO:0005575,GO:0005622,GO:0005623,GO:0005634,GO:0005737,GO:0006139,GO:0006725,GO:0006753,GO:0006793,GO:0006796,GO:0006807,GO:0008150,GO:0008152,GO:0009117,GO:0009987,GO:0016787,GO:0016810,GO:0016811,GO:0019637,GO:0034641,GO:0036094,GO:0043226,GO:0043227,GO:0043229,GO:0043231,GO:0043530,GO:0044237,GO:0044238,GO:0044281,GO:0044424,GO:0044464,GO:0046483,GO:…	3.6.1.17	ko:K01518	ko00230,ko00240,map00230,map00240	-	R00184,R00969,R01232,R02805	RC00002	ko00000,ko00001,ko01000
A_take_rna-Ata06638.1	5111.M1W7G6	9.46e-97	286.0	COG0537@1|root,KOG3275@2759|Eukaryota,3A572@33154|Opisthokonta,3P3VZ@4751|Fungi,3QWHM@4890|Ascomycota,2198V@147550|Sordariomycetes,3TI64@5125|Hypocreales	4751|Fungi	T	HIT domain	-	-	-	-	-	-	-	-	-
CTWB_WP_203552067.1	59748.PA0705	9.17e-65	200.0	COG0537@1|root,COG0537@2|Bacteria,3WTPI@544448|Tenericutes	544448|Tenericutes	FG	COG0537 Diadenosine tetraphosphate (Ap4A) hydrolase and other HIT family hydrolases	hit	-	-	ko:K02503	-	-	-	-	ko00000,ko04147
EPWBP_lcl|CP040925.1_prot_QLL36706.1_70	1163385.PNWB_v1c2570	2.51e-94	275.0	COG0537@1|root,COG0537@2|Bacteria,3WTPI@544448|Tenericutes	544448|Tenericutes	FG	COG0537 Diadenosine tetraphosphate (Ap4A) hydrolase and other HIT family hydrolases	hit	-	-	ko:K02503	-	-	-	-	ko00000,ko04147
F_mangiferae_XP_041678136.1	117187.FVEG_12148T0	9.61e-96	278.0	COG0537@1|root,KOG3275@2759|Eukaryota,3A3J2@33154|Opisthokonta,3P2XN@4751|Fungi,3QUZV@4890|Ascomycota,21A89@147550|Sordariomycetes,3TIEJ@5125|Hypocreales,1FUFC@110618|Nectriaceae	4751|Fungi	T	Scavenger mRNA decapping enzyme C-term binding	HNT1	GO:0000166,GO:0003674,GO:0003824,GO:0005488,GO:0005575,GO:0005622,GO:0005623,GO:0005634,GO:0005737,GO:0006139,GO:0006725,GO:0006753,GO:0006793,GO:0006796,GO:0006807,GO:0008150,GO:0008152,GO:0009117,GO:0009987,GO:0016787,GO:0016810,GO:0016811,GO:0019637,GO:0034641,GO:0036094,GO:0043226,GO:0043227,GO:0043229,GO:0043231,GO:0043530,GO:0044237,GO:0044238,GO:0044281,GO:0044424,GO:0044464,GO:0046483,GO:…	3.6.1.17	ko:K01518	ko00230,ko00240,map00230,map00240	-	R00184,R00969,R01232,R02805	RC00002	ko00000,ko00001,ko01000
F_mangiferae_XP_041688878.1	5127.CCT73721	1.21e-110	321.0	COG0537@1|root,KOG3275@2759|Eukaryota,3A572@33154|Opisthokonta,3P3VZ@4751|Fungi,3QWHM@4890|Ascomycota,2198V@147550|Sordariomycetes,3TI64@5125|Hypocreales,1FTNW@110618|Nectriaceae	4751|Fungi	T	HIT domain	-	-	-	-	-	-	-	-	-
MBSP_lcl|NZ_CP015149.1_prot_WP_034171969.1_118	262768.PAM_630	3.45e-95	278.0	COG0537@1|root,COG0537@2|Bacteria,3WTPI@544448|Tenericutes	544448|Tenericutes	FG	COG0537 Diadenosine tetraphosphate (Ap4A) hydrolase and other HIT family hydrolases	hit	-	-	ko:K02503	-	-	-	-	ko00000,ko04147
MDP_lcl|NZ_CP085837.1_prot_WP_034171969.1_462	262768.PAM_630	3.45e-95	278.0	COG0537@1|root,COG0537@2|Bacteria,3WTPI@544448|Tenericutes	544448|Tenericutes	FG	COG0537 Diadenosine tetraphosphate (Ap4A) hydrolase and other HIT family hydrolases	hit	-	-	ko:K02503	-	-	-	-	ko00000,ko04147
M_perniciosa_XP_002386839.1	221103.XP_007855904.1	4.4e-57	179.0	COG0537@1|root,KOG3275@2759|Eukaryota,3A3J2@33154|Opisthokonta,3P2XN@4751|Fungi,3V1EK@5204|Basidiomycota,229A0@155619|Agaricomycetes,3W79G@5338|Agaricales	4751|Fungi	T	HIT domain	HNT1	GO:0000166,GO:0003674,GO:0003824,GO:0005488,GO:0005575,GO:0005622,GO:0005623,GO:0005634,GO:0005737,GO:0006139,GO:0006725,GO:0006753,GO:0006793,GO:0006796,GO:0006807,GO:0008150,GO:0008152,GO:0009117,GO:0009987,GO:0016787,GO:0016810,GO:0016811,GO:0019637,GO:0034641,GO:0036094,GO:0043226,GO:0043227,GO:0043229,GO:0043231,GO:0043530,GO:0044237,GO:0044238,GO:0044281,GO:0044424,GO:0044464,GO:0046483,GO:…	3.6.1.17	ko:K01518	ko00230,ko00240,map00230,map00240	-	R00184,R00969,R01232,R02805	RC00002	ko00000,ko00001,ko01000
M_perniciosa_XP_002396357.1	221103.XP_007845238.1	1.48e-69	212.0	COG0537@1|root,KOG3275@2759|Eukaryota,39U79@33154|Opisthokonta,3PE23@4751|Fungi,3V5DD@5204|Basidiomycota,22C20@155619|Agaricomycetes,3W9R4@5338|Agaricales	4751|Fungi	T	HIT domain	-	-	-	-	-	-	-	-	-
OYM_lcl|AP006628.2_prot_BAD04715.1_628	262768.PAM_630	1.11e-106	307.0	COG0537@1|root,COG0537@2|Bacteria,3WTPI@544448|Tenericutes	544448|Tenericutes	FG	COG0537 Diadenosine tetraphosphate (Ap4A) hydrolase and other HIT family hydrolases	hit	-	-	ko:K02503	-	-	-	-	ko00000,ko04147
PWBP_lcl|CP066882.1_prot_QYC31325.1_367	262768.PAM_630	3.45e-95	278.0	COG0537@1|root,COG0537@2|Bacteria,3WTPI@544448|Tenericutes	544448|Tenericutes	FG	COG0537 Diadenosine tetraphosphate (Ap4A) hydrolase and other HIT family hydrolases	hit	-	-	ko:K02503	-	-	-	-	ko00000,ko04147
WBDP_WP_024563426.1	321961.AVAO01000002_gene38	1.24e-94	276.0	COG0537@1|root,COG0537@2|Bacteria,3WTPI@544448|Tenericutes	544448|Tenericutes	FG	COG0537 Diadenosine tetraphosphate (Ap4A) hydrolase and other HIT family hydrolases	hit	-	-	ko:K02503	-	-	-	-	ko00000,ko04147
peanut_WP_004995025.1	1163385.PNWB_v1c2570	2.51e-94	275.0	COG0537@1|root,COG0537@2|Bacteria,3WTPI@544448|Tenericutes	544448|Tenericutes	FG	COG0537 Diadenosine tetraphosphate (Ap4A) hydrolase and other HIT family hydrolases	hit	-	-	ko:K02503	-	-	-	-	ko00000,ko04147
AP_WP_012504347.1	37692.ATP_00195	0.0	1218.0	COG0187@1|root,COG0187@2|Bacteria,3WSVJ@544448|Tenericutes	544448|Tenericutes	L	A type II topoisomerase that negatively supercoils closed circular double-stranded (ds) DNA in an ATP-dependent manner to modulate DNA topology and maintain chromosomes in an underwound state. Negative supercoiling favors strand separation, and DNA replication, transcription, recombination and repair, all of which involve strand separation. Also able to catalyze the interconversion of other topol…	gyrB	-	5.99.1.3	ko:K02470	-	-	-	-	ko00000,ko01000,ko03032,ko03400
AYWB_lcl|NC_007716.1_prot_WP_011412537.1_243	322098.AYWB_255	0.0	1325.0	COG0187@1|root,COG0187@2|Bacteria,3WSVJ@544448|Tenericutes	544448|Tenericutes	L	A type II topoisomerase that negatively supercoils closed circular double-stranded (ds) DNA in an ATP-dependent manner to modulate DNA topology and maintain chromosomes in an underwound state. Negative supercoiling favors strand separation, and DNA replication, transcription, recombination and repair, all of which involve strand separation. Also able to catalyze the interconversion of other topol…	gyrB	-	5.99.1.3	ko:K02470	-	-	-	-	ko00000,ko01000,ko03032,ko03400
A_take_rna-Ata00186.1	5111.M1WBI3	0.0	2358.0	COG0187@1|root,KOG0355@2759|Eukaryota,38CPA@33154|Opisthokonta,3NWYX@4751|Fungi,3QMPK@4890|Ascomycota,214SY@147550|Sordariomycetes,3TFH8@5125|Hypocreales,3G17N@34397|Clavicipitaceae	4751|Fungi	B	Control of topological states of DNA by transient breakage and subsequent rejoining of DNA strands. Topoisomerase II makes double-strand breaks	TOP2	GO:0000003,GO:0000018,GO:0000019,GO:0000070,GO:0000075,GO:0000166,GO:0000228,GO:0000278,GO:0000280,GO:0000712,GO:0000775,GO:0000785,GO:0000790,GO:0000793,GO:0000794,GO:0000795,GO:0000819,GO:0003674,GO:0003676,GO:0003677,GO:0003824,GO:0003916,GO:0003918,GO:0005488,GO:0005524,GO:0005575,GO:0005622,GO:0005623,GO:0005634,GO:0005694,GO:0005737,GO:0005739,GO:0006139,GO:0006259,GO:0006260,GO:0006261,GO:…	5.99.1.3	ko:K03164	ko01524,map01524	-	-	-	ko00000,ko00001,ko01000,ko03032,ko03036
A_take_rna-Ata00186.2	5111.M1WBI3	0.0	2053.0	COG0187@1|root,KOG0355@2759|Eukaryota,38CPA@33154|Opisthokonta,3NWYX@4751|Fungi,3QMPK@4890|Ascomycota,214SY@147550|Sordariomycetes,3TFH8@5125|Hypocreales,3G17N@34397|Clavicipitaceae	4751|Fungi	B	Control of topological states of DNA by transient breakage and subsequent rejoining of DNA strands. Topoisomerase II makes double-strand breaks	TOP2	GO:0000003,GO:0000018,GO:0000019,GO:0000070,GO:0000075,GO:0000166,GO:0000228,GO:0000278,GO:0000280,GO:0000712,GO:0000775,GO:0000785,GO:0000790,GO:0000793,GO:0000794,GO:0000795,GO:0000819,GO:0003674,GO:0003676,GO:0003677,GO:0003824,GO:0003916,GO:0003918,GO:0005488,GO:0005524,GO:0005575,GO:0005622,GO:0005623,GO:0005634,GO:0005694,GO:0005737,GO:0005739,GO:0006139,GO:0006259,GO:0006260,GO:0006261,GO:…	5.99.1.3	ko:K03164	ko01524,map01524	-	-	-	ko00000,ko00001,ko01000,ko03032,ko03036
A_take_rna-Ata00186.3	5111.M1WBI3	0.0	2358.0	COG0187@1|root,KOG0355@2759|Eukaryota,38CPA@33154|Opisthokonta,3NWYX@4751|Fungi,3QMPK@4890|Ascomycota,214SY@147550|Sordariomycetes,3TFH8@5125|Hypocreales,3G17N@34397|Clavicipitaceae	4751|Fungi	B	Control of topological states of DNA by transient breakage and subsequent rejoining of DNA strands. Topoisomerase II makes double-strand breaks	TOP2	GO:0000003,GO:0000018,GO:0000019,GO:0000070,GO:0000075,GO:0000166,GO:0000228,GO:0000278,GO:0000280,GO:0000712,GO:0000775,GO:0000785,GO:0000790,GO:0000793,GO:0000794,GO:0000795,GO:0000819,GO:0003674,GO:0003676,GO:0003677,GO:0003824,GO:0003916,GO:0003918,GO:0005488,GO:0005524,GO:0005575,GO:0005622,GO:0005623,GO:0005634,GO:0005694,GO:0005737,GO:0005739,GO:0006139,GO:0006259,GO:0006260,GO:0006261,GO:…	5.99.1.3	ko:K03164	ko01524,map01524	-	-	-	ko00000,ko00001,ko01000,ko03032,ko03036
A_take_rna-Ata00186.4	5111.M1WBI3	0.0	2053.0	COG0187@1|root,KOG0355@2759|Eukaryota,38CPA@33154|Opisthokonta,3NWYX@4751|Fungi,3QMPK@4890|Ascomycota,214SY@147550|Sordariomycetes,3TFH8@5125|Hypocreales,3G17N@34397|Clavicipitaceae	4751|Fungi	B	Control of topological states of DNA by transient breakage and subsequent rejoining of DNA strands. Topoisomerase II makes double-strand breaks	TOP2	GO:0000003,GO:0000018,GO:0000019,GO:0000070,GO:0000075,GO:0000166,GO:0000228,GO:0000278,GO:0000280,GO:0000712,GO:0000775,GO:0000785,GO:0000790,GO:0000793,GO:0000794,GO:0000795,GO:0000819,GO:0003674,GO:0003676,GO:0003677,GO:0003824,GO:0003916,GO:0003918,GO:0005488,GO:0005524,GO:0005575,GO:0005622,GO:0005623,GO:0005634,GO:0005694,GO:0005737,GO:0005739,GO:0006139,GO:0006259,GO:0006260,GO:0006261,GO:…	5.99.1.3	ko:K03164	ko01524,map01524	-	-	-	ko00000,ko00001,ko01000,ko03032,ko03036
CTWB_WP_203551965.1	59748.PA0213	0.0	1082.0	COG0187@1|root,COG0187@2|Bacteria,3WSVJ@544448|Tenericutes	544448|Tenericutes	L	A type II topoisomerase that negatively supercoils closed circular double-stranded (ds) DNA in an ATP-dependent manner to modulate DNA topology and maintain chromosomes in an underwound state. Negative supercoiling favors strand separation, and DNA replication, transcription, recombination and repair, all of which involve strand separation. Also able to catalyze the interconversion of other topol…	gyrB	-	5.99.1.3	ko:K02470	-	-	-	-	ko00000,ko01000,ko03032,ko03400
EPWBP_lcl|CP040925.1_prot_QLL36971.1_335	1163385.PNWB_v1c1310	0.0	1268.0	COG0187@1|root,COG0187@2|Bacteria,3WSVJ@544448|Tenericutes	544448|Tenericutes	L	A type II topoisomerase that negatively supercoils closed circular double-stranded (ds) DNA in an ATP-dependent manner to modulate DNA topology and maintain chromosomes in an underwound state. Negative supercoiling favors strand separation, and DNA replication, transcription, recombination and repair, all of which involve strand separation. Also able to catalyze the interconversion of other topol…	gyrB	-	5.99.1.3	ko:K02470	-	-	-	-	ko00000,ko01000,ko03032,ko03400
F_mangiferae_XP_041686182.1	5127.CCT64116	0.0	3140.0	COG0187@1|root,KOG0355@2759|Eukaryota,38CPA@33154|Opisthokonta,3NWYX@4751|Fungi,3QMPK@4890|Ascomycota,214SY@147550|Sordariomycetes,3TFH8@5125|Hypocreales,1FTF3@110618|Nectriaceae	4751|Fungi	B	Control of topological states of DNA by transient breakage and subsequent rejoining of DNA strands. Topoisomerase II makes double-strand breaks	TOP2	GO:0000003,GO:0000018,GO:0000019,GO:0000070,GO:0000075,GO:0000166,GO:0000228,GO:0000278,GO:0000280,GO:0000712,GO:0000775,GO:0000785,GO:0000790,GO:0000793,GO:0000794,GO:0000795,GO:0000819,GO:0003674,GO:0003676,GO:0003677,GO:0003824,GO:0003916,GO:0003918,GO:0005488,GO:0005524,GO:0005575,GO:0005622,GO:0005623,GO:0005634,GO:0005694,GO:0005737,GO:0005739,GO:0006139,GO:0006259,GO:0006260,GO:0006261,GO:…	5.99.1.3	ko:K03164	ko01524,map01524	-	-	-	ko00000,ko00001,ko01000,ko03032,ko03036
MBSP_lcl|NZ_CP015149.1_prot_WP_069028151.1_194	262768.PAM_498	0.0	1305.0	COG0187@1|root,COG0187@2|Bacteria,3WSVJ@544448|Tenericutes	544448|Tenericutes	L	A type II topoisomerase that negatively supercoils closed circular double-stranded (ds) DNA in an ATP-dependent manner to modulate DNA topology and maintain chromosomes in an underwound state. Negative supercoiling favors strand separation, and DNA replication, transcription, recombination and repair, all of which involve strand separation. Also able to catalyze the interconversion of other topol…	gyrB	-	5.99.1.3	ko:K02470	-	-	-	-	ko00000,ko01000,ko03032,ko03400
MDP_lcl|NZ_CP085837.1_prot_WP_227807029.1_397	262768.PAM_498	0.0	1307.0	COG0187@1|root,COG0187@2|Bacteria,3WSVJ@544448|Tenericutes	544448|Tenericutes	L	A type II topoisomerase that negatively supercoils closed circular double-stranded (ds) DNA in an ATP-dependent manner to modulate DNA topology and maintain chromosomes in an underwound state. Negative supercoiling favors strand separation, and DNA replication, transcription, recombination and repair, all of which involve strand separation. Also able to catalyze the interconversion of other topol…	gyrB	-	5.99.1.3	ko:K02470	-	-	-	-	ko00000,ko01000,ko03032,ko03400
M_perniciosa_XP_002395371.1	4530.OS02T0699700-01	2.25e-70	239.0	COG0187@1|root,KOG0355@2759|Eukaryota,37SPK@33090|Viridiplantae,3GGWG@35493|Streptophyta,3KTFA@4447|Liliopsida,3IE28@38820|Poales	35493|Streptophyta	B	Control of topological states of DNA by transient breakage and subsequent rejoining of DNA strands. Topoisomerase II makes double-strand breaks	-	GO:0000003,GO:0000075,GO:0000278,GO:0000280,GO:0000712,GO:0000819,GO:0003674,GO:0003824,GO:0003916,GO:0005575,GO:0005622,GO:0005623,GO:0005634,GO:0006139,GO:0006259,GO:0006310,GO:0006725,GO:0006807,GO:0006996,GO:0007049,GO:0007059,GO:0007093,GO:0007127,GO:0007131,GO:0007346,GO:0008150,GO:0008152,GO:0009987,GO:0016043,GO:0016853,GO:0022402,GO:0022414,GO:0031570,GO:0034641,GO:0035825,GO:0043170,GO:…	5.99.1.3	ko:K03164	ko01524,map01524	-	-	-	ko00000,ko00001,ko01000,ko03032,ko03036
OYM_lcl|AP006628.2_prot_BAD04583.1_496	262768.PAM_498	0.0	1331.0	COG0187@1|root,COG0187@2|Bacteria,3WSVJ@544448|Tenericutes	544448|Tenericutes	L	A type II topoisomerase that negatively supercoils closed circular double-stranded (ds) DNA in an ATP-dependent manner to modulate DNA topology and maintain chromosomes in an underwound state. Negative supercoiling favors strand separation, and DNA replication, transcription, recombination and repair, all of which involve strand separation. Also able to catalyze the interconversion of other topol…	gyrB	-	5.99.1.3	ko:K02470	-	-	-	-	ko00000,ko01000,ko03032,ko03400
PWBP_lcl|CP066882.1_prot_QYC31244.1_269	262768.PAM_498	0.0	1304.0	COG0187@1|root,COG0187@2|Bacteria,3WSVJ@544448|Tenericutes	544448|Tenericutes	L	A type II topoisomerase that negatively supercoils closed circular double-stranded (ds) DNA in an ATP-dependent manner to modulate DNA topology and maintain chromosomes in an underwound state. Negative supercoiling favors strand separation, and DNA replication, transcription, recombination and repair, all of which involve strand separation. Also able to catalyze the interconversion of other topol…	gyrB	-	5.99.1.3	ko:K02470	-	-	-	-	ko00000,ko01000,ko03032,ko03400
WBDP_WP_024563519.1	321961.AVAO01000003_gene157	0.0	1326.0	COG0187@1|root,COG0187@2|Bacteria,3WSVJ@544448|Tenericutes	544448|Tenericutes	L	A type II topoisomerase that negatively supercoils closed circular double-stranded (ds) DNA in an ATP-dependent manner to modulate DNA topology and maintain chromosomes in an underwound state. Negative supercoiling favors strand separation, and DNA replication, transcription, recombination and repair, all of which involve strand separation. Also able to catalyze the interconversion of other topol…	gyrB	-	5.99.1.3	ko:K02470	-	-	-	-	ko00000,ko01000,ko03032,ko03400
peanut_WP_004994768.1	1163385.PNWB_v1c1310	0.0	1268.0	COG0187@1|root,COG0187@2|Bacteria,3WSVJ@544448|Tenericutes	544448|Tenericutes	L	A type II topoisomerase that negatively supercoils closed circular double-stranded (ds) DNA in an ATP-dependent manner to modulate DNA topology and maintain chromosomes in an underwound state. Negative supercoiling favors strand separation, and DNA replication, transcription, recombination and repair, all of which involve strand separation. Also able to catalyze the interconversion of other topol…	gyrB	-	5.99.1.3	ko:K02470	-	-	-	-	ko00000,ko01000,ko03032,ko03400
AP_WP_012504352.1	37692.ATP_00200	9.84e-236	648.0	COG0533@1|root,COG0533@2|Bacteria,3WSXH@544448|Tenericutes	544448|Tenericutes	J	Required for the formation of a threonylcarbamoyl group on adenosine at position 37 (t(6)A37) in tRNAs that read codons beginning with adenine. Is involved in the transfer of the threonylcarbamoyl moiety of threonylcarbamoyl-AMP (TC-AMP) to the N6 group of A37, together with TsaE and TsaB. TsaD likely plays a direct catalytic role in this reaction	gcp	-	2.3.1.234	ko:K01409	-	-	R10648	RC00070,RC00416	ko00000,ko01000,ko03016
AYWB_lcl|NC_007716.1_prot_238	37692.ATP_00200	3.24e-15	82.8	COG0533@1|root,COG0533@2|Bacteria,3WSXH@544448|Tenericutes	544448|Tenericutes	J	Required for the formation of a threonylcarbamoyl group on adenosine at position 37 (t(6)A37) in tRNAs that read codons beginning with adenine. Is involved in the transfer of the threonylcarbamoyl moiety of threonylcarbamoyl-AMP (TC-AMP) to the N6 group of A37, together with TsaE and TsaB. TsaD likely plays a direct catalytic role in this reaction	gcp	-	2.3.1.234	ko:K01409	-	-	R10648	RC00070,RC00416	ko00000,ko01000,ko03016
A_take_rna-Ata02366.1	5111.M1W2S5	2.53e-199	569.0	COG0533@1|root,KOG2707@2759|Eukaryota,38CB1@33154|Opisthokonta,3P0XE@4751|Fungi,3QK6D@4890|Ascomycota,21QBZ@147550|Sordariomycetes,3TTWW@5125|Hypocreales	4751|Fungi	O	Required for the formation of a threonylcarbamoyl group on adenosine at position 37 (t(6)A37) in mitochondrial tRNAs that read codons beginning with adenine. Probably involved in the transfer of the threonylcarbamoyl moiety of threonylcarbamoyl-AMP (TC-AMP) to the N6 group of A37. Involved in mitochondrial genome maintenance	QRI7	GO:0000408,GO:0000959,GO:0000963,GO:0002949,GO:0003674,GO:0003824,GO:0004175,GO:0004252,GO:0005488,GO:0005575,GO:0005622,GO:0005623,GO:0005737,GO:0005739,GO:0006139,GO:0006396,GO:0006399,GO:0006400,GO:0006508,GO:0006725,GO:0006807,GO:0008033,GO:0008150,GO:0008152,GO:0008233,GO:0008236,GO:0008270,GO:0009451,GO:0009987,GO:0010467,GO:0016070,GO:0016787,GO:0017171,GO:0019538,GO:0032991,GO:0034470,GO:…	2.3.1.234	ko:K01409	-	-	R10648	RC00070,RC00416	ko00000,ko01000,ko03016
A_take_rna-Ata04089.1	5111.M1W3J7	1.14e-218	613.0	COG0533@1|root,KOG2708@2759|Eukaryota,38BGR@33154|Opisthokonta,3NV5V@4751|Fungi,3QK5H@4890|Ascomycota,217B5@147550|Sordariomycetes,3TH9D@5125|Hypocreales,3G30Z@34397|Clavicipitaceae	4751|Fungi	O	Component of the EKC KEOPS complex that is required for the formation of a threonylcarbamoyl group on adenosine at position 37 (t(6)A37) in tRNAs that read codons beginning with adenine. The complex is probably involved in the transfer of the threonylcarbamoyl moiety of threonylcarbamoyl-AMP (TC-AMP) to the N6 group of A37. KAE1 likely plays a direct catalytic role in this reaction, but requires …	KAE1	GO:0000408,GO:0000722,GO:0000723,GO:0002949,GO:0003674,GO:0003676,GO:0003677,GO:0003682,GO:0005488,GO:0005575,GO:0005622,GO:0005623,GO:0005634,GO:0005737,GO:0006139,GO:0006259,GO:0006310,GO:0006312,GO:0006355,GO:0006357,GO:0006396,GO:0006399,GO:0006400,GO:0006725,GO:0006807,GO:0006996,GO:0008033,GO:0008150,GO:0008152,GO:0009451,GO:0009889,GO:0009891,GO:0009893,GO:0009987,GO:0010467,GO:0010468,GO:…	2.3.1.234	ko:K01409	-	-	R10648	RC00070,RC00416	ko00000,ko01000,ko03016
CTWB_WP_203552428.1	321961.AVAO01000003_gene151	7.06e-185	520.0	COG0533@1|root,COG0533@2|Bacteria,3WSXH@544448|Tenericutes	544448|Tenericutes	J	Required for the formation of a threonylcarbamoyl group on adenosine at position 37 (t(6)A37) in tRNAs that read codons beginning with adenine. Is involved in the transfer of the threonylcarbamoyl moiety of threonylcarbamoyl-AMP (TC-AMP) to the N6 group of A37, together with TsaE and TsaB. TsaD likely plays a direct catalytic role in this reaction	gcp	-	2.3.1.234	ko:K01409	-	-	R10648	RC00070,RC00416	ko00000,ko01000,ko03016
EPWBP_lcl|CP040925.1_prot_QLL36965.1_329	1163385.PNWB_v1c1260	2.73e-240	660.0	COG0533@1|root,COG0533@2|Bacteria,3WSXH@544448|Tenericutes	544448|Tenericutes	J	Required for the formation of a threonylcarbamoyl group on adenosine at position 37 (t(6)A37) in tRNAs that read codons beginning with adenine. Is involved in the transfer of the threonylcarbamoyl moiety of threonylcarbamoyl-AMP (TC-AMP) to the N6 group of A37, together with TsaE and TsaB. TsaD likely plays a direct catalytic role in this reaction	gcp	-	2.3.1.234	ko:K01409	-	-	R10648	RC00070,RC00416	ko00000,ko01000,ko03016
F_mangiferae_XP_041679574.1	5127.CCT65990	0.0	882.0	COG0533@1|root,KOG2707@2759|Eukaryota,38CB1@33154|Opisthokonta,3P0XE@4751|Fungi,3QK6D@4890|Ascomycota,2186N@147550|Sordariomycetes,3TK90@5125|Hypocreales,1FU2I@110618|Nectriaceae	4751|Fungi	H	Required for the formation of a threonylcarbamoyl group on adenosine at position 37 (t(6)A37) in mitochondrial tRNAs that read codons beginning with adenine. Probably involved in the transfer of the threonylcarbamoyl moiety of threonylcarbamoyl-AMP (TC-AMP) to the N6 group of A37. Involved in mitochondrial genome maintenance	QRI7	GO:0000408,GO:0000959,GO:0000963,GO:0002949,GO:0003674,GO:0003824,GO:0004175,GO:0004252,GO:0005488,GO:0005575,GO:0005622,GO:0005623,GO:0005737,GO:0005739,GO:0006139,GO:0006396,GO:0006399,GO:0006400,GO:0006508,GO:0006725,GO:0006807,GO:0008033,GO:0008150,GO:0008152,GO:0008233,GO:0008236,GO:0008270,GO:0009451,GO:0009987,GO:0010467,GO:0016070,GO:0016787,GO:0017171,GO:0019538,GO:0032991,GO:0034470,GO:…	2.3.1.234	ko:K01409	-	-	R10648	RC00070,RC00416	ko00000,ko01000,ko03016
F_mangiferae_XP_041680030.1	5127.CCT65561	1.97e-255	699.0	COG0533@1|root,KOG2708@2759|Eukaryota,38BGR@33154|Opisthokonta,3NV5V@4751|Fungi,3QK5H@4890|Ascomycota,217B5@147550|Sordariomycetes,3TH9D@5125|Hypocreales,1FRM5@110618|Nectriaceae	4751|Fungi	O	Component of the EKC KEOPS complex that is required for the formation of a threonylcarbamoyl group on adenosine at position 37 (t(6)A37) in tRNAs that read codons beginning with adenine. The complex is probably involved in the transfer of the threonylcarbamoyl moiety of threonylcarbamoyl-AMP (TC-AMP) to the N6 group of A37. KAE1 likely plays a direct catalytic role in this reaction, but requires …	KAE1	GO:0000408,GO:0000722,GO:0000723,GO:0002949,GO:0003674,GO:0003676,GO:0003677,GO:0003682,GO:0005488,GO:0005575,GO:0005622,GO:0005623,GO:0005634,GO:0005737,GO:0006139,GO:0006259,GO:0006310,GO:0006312,GO:0006355,GO:0006357,GO:0006396,GO:0006399,GO:0006400,GO:0006725,GO:0006807,GO:0006996,GO:0008033,GO:0008150,GO:0008152,GO:0009451,GO:0009889,GO:0009891,GO:0009893,GO:0009987,GO:0010467,GO:0010468,GO:…	2.3.1.234	ko:K01409	-	-	R10648	RC00070,RC00416	ko00000,ko01000,ko03016
MBSP_lcl|NZ_CP015149.1_prot_WP_069028141.1_185	321961.AVAO01000003_gene151	7.37e-226	623.0	COG0533@1|root,COG0533@2|Bacteria,3WSXH@544448|Tenericutes	544448|Tenericutes	J	Required for the formation of a threonylcarbamoyl group on adenosine at position 37 (t(6)A37) in tRNAs that read codons beginning with adenine. Is involved in the transfer of the threonylcarbamoyl moiety of threonylcarbamoyl-AMP (TC-AMP) to the N6 group of A37, together with TsaE and TsaB. TsaD likely plays a direct catalytic role in this reaction	gcp	-	2.3.1.234	ko:K01409	-	-	R10648	RC00070,RC00416	ko00000,ko01000,ko03016
MDP_lcl|NZ_CP085837.1_prot_WP_227807034.1_403	321961.AVAO01000003_gene151	2.2e-227	627.0	COG0533@1|root,COG0533@2|Bacteria,3WSXH@544448|Tenericutes	544448|Tenericutes	J	Required for the formation of a threonylcarbamoyl group on adenosine at position 37 (t(6)A37) in tRNAs that read codons beginning with adenine. Is involved in the transfer of the threonylcarbamoyl moiety of threonylcarbamoyl-AMP (TC-AMP) to the N6 group of A37, together with TsaE and TsaB. TsaD likely plays a direct catalytic role in this reaction	gcp	-	2.3.1.234	ko:K01409	-	-	R10648	RC00070,RC00416	ko00000,ko01000,ko03016
M_perniciosa_XP_002392415.1	221103.XP_007842259.1	3.52e-169	479.0	COG0533@1|root,KOG2708@2759|Eukaryota,38BGR@33154|Opisthokonta,3NV5V@4751|Fungi,3UZKR@5204|Basidiomycota,228KQ@155619|Agaricomycetes,3W5K1@5338|Agaricales	4751|Fungi	O	Component of the EKC KEOPS complex that is required for the formation of a threonylcarbamoyl group on adenosine at position 37 (t(6)A37) in tRNAs that read codons beginning with adenine. The complex is probably involved in the transfer of the threonylcarbamoyl moiety of threonylcarbamoyl-AMP (TC-AMP) to the N6 group of A37. KAE1 likely plays a direct catalytic role in this reaction, but requires …	KAE1	GO:0000408,GO:0000722,GO:0000723,GO:0002949,GO:0003674,GO:0003676,GO:0003677,GO:0003682,GO:0005488,GO:0005575,GO:0005622,GO:0005623,GO:0005634,GO:0005737,GO:0006139,GO:0006259,GO:0006310,GO:0006312,GO:0006355,GO:0006357,GO:0006396,GO:0006399,GO:0006400,GO:0006725,GO:0006807,GO:0006996,GO:0008033,GO:0008150,GO:0008152,GO:0009451,GO:0009889,GO:0009891,GO:0009893,GO:0009987,GO:0010467,GO:0010468,GO:…	2.3.1.234	ko:K01409	-	-	R10648	RC00070,RC00416	ko00000,ko01000,ko03016
M_perniciosa_XP_002396372.1	221103.XP_007847515.1	6.37e-69	219.0	COG0533@1|root,KOG2707@2759|Eukaryota,38CB1@33154|Opisthokonta,3P0XE@4751|Fungi,3UZGW@5204|Basidiomycota,22585@155619|Agaricomycetes,3W5JX@5338|Agaricales	4751|Fungi	H	Required for the formation of a threonylcarbamoyl group on adenosine at position 37 (t(6)A37) in mitochondrial tRNAs that read codons beginning with adenine. Probably involved in the transfer of the threonylcarbamoyl moiety of threonylcarbamoyl-AMP (TC-AMP) to the N6 group of A37. Involved in mitochondrial genome maintenance	QRI7	GO:0000408,GO:0000959,GO:0000963,GO:0002949,GO:0003674,GO:0003824,GO:0004175,GO:0004252,GO:0005488,GO:0005575,GO:0005622,GO:0005623,GO:0005737,GO:0005739,GO:0006139,GO:0006396,GO:0006399,GO:0006400,GO:0006508,GO:0006725,GO:0006807,GO:0008033,GO:0008150,GO:0008152,GO:0008233,GO:0008236,GO:0008270,GO:0009451,GO:0009987,GO:0010467,GO:0016070,GO:0016787,GO:0017171,GO:0019538,GO:0032991,GO:0034470,GO:…	2.3.1.234	ko:K01409	-	-	R10648	RC00070,RC00416	ko00000,ko01000,ko03016
OYM_lcl|AP006628.2_prot_BAD04664.1_577	262768.PAM_579	1.29e-167	468.0	COG0533@1|root,COG0533@2|Bacteria,3WSXH@544448|Tenericutes	544448|Tenericutes	J	Required for the formation of a threonylcarbamoyl group on adenosine at position 37 (t(6)A37) in tRNAs that read codons beginning with adenine. Is involved in the transfer of the threonylcarbamoyl moiety of threonylcarbamoyl-AMP (TC-AMP) to the N6 group of A37, together with TsaE and TsaB. TsaD likely plays a direct catalytic role in this reaction	gcp	-	2.3.1.234	ko:K01409	-	-	R10648	RC00070,RC00416	ko00000,ko01000,ko03016
PWBP_lcl|CP066882.1_prot_QYC31255.1_288	321961.AVAO01000003_gene151	1.05e-225	623.0	COG0533@1|root,COG0533@2|Bacteria,3WSXH@544448|Tenericutes	544448|Tenericutes	J	Required for the formation of a threonylcarbamoyl group on adenosine at position 37 (t(6)A37) in tRNAs that read codons beginning with adenine. Is involved in the transfer of the threonylcarbamoyl moiety of threonylcarbamoyl-AMP (TC-AMP) to the N6 group of A37, together with TsaE and TsaB. TsaD likely plays a direct catalytic role in this reaction	gcp	-	2.3.1.234	ko:K01409	-	-	R10648	RC00070,RC00416	ko00000,ko01000,ko03016
WBDP_WP_024563514.1	321961.AVAO01000003_gene151	3.31e-238	654.0	COG0533@1|root,COG0533@2|Bacteria,3WSXH@544448|Tenericutes	544448|Tenericutes	J	Required for the formation of a threonylcarbamoyl group on adenosine at position 37 (t(6)A37) in tRNAs that read codons beginning with adenine. Is involved in the transfer of the threonylcarbamoyl moiety of threonylcarbamoyl-AMP (TC-AMP) to the N6 group of A37, together with TsaE and TsaB. TsaD likely plays a direct catalytic role in this reaction	gcp	-	2.3.1.234	ko:K01409	-	-	R10648	RC00070,RC00416	ko00000,ko01000,ko03016
peanut_WP_004994752.1	1163385.PNWB_v1c1260	2.73e-240	660.0	COG0533@1|root,COG0533@2|Bacteria,3WSXH@544448|Tenericutes	544448|Tenericutes	J	Required for the formation of a threonylcarbamoyl group on adenosine at position 37 (t(6)A37) in tRNAs that read codons beginning with adenine. Is involved in the transfer of the threonylcarbamoyl moiety of threonylcarbamoyl-AMP (TC-AMP) to the N6 group of A37, together with TsaE and TsaB. TsaD likely plays a direct catalytic role in this reaction	gcp	-	2.3.1.234	ko:K01409	-	-	R10648	RC00070,RC00416	ko00000,ko01000,ko03016
AP_WP_041186083.1	37692.ATP_00366	6.78e-76	228.0	COG0100@1|root,COG0100@2|Bacteria,3WTM3@544448|Tenericutes	544448|Tenericutes	J	Located on the platform of the 30S subunit, it bridges several disparate RNA helices of the 16S rRNA. Forms part of the Shine-Dalgarno cleft in the 70S ribosome	rpsK	-	-	ko:K02948	ko03010,map03010	M00178,M00179	-	-	br01610,ko00000,ko00001,ko00002,ko03011
AYWB_lcl|NC_007716.1_prot_WP_011412776.1_470	322098.AYWB_496	2.59e-84	249.0	COG0100@1|root,COG0100@2|Bacteria,3WTM3@544448|Tenericutes	544448|Tenericutes	J	Located on the platform of the 30S subunit, it bridges several disparate RNA helices of the 16S rRNA. Forms part of the Shine-Dalgarno cleft in the 70S ribosome	rpsK	-	-	ko:K02948	ko03010,map03010	M00178,M00179	-	-	br01610,ko00000,ko00001,ko00002,ko03011
A_take_rna-Ata04524.1	5111.M1VVL6	1.11e-100	292.0	COG0100@1|root,KOG0407@2759|Eukaryota,39ZVS@33154|Opisthokonta,3P1VU@4751|Fungi,3QMQE@4890|Ascomycota,211EG@147550|Sordariomycetes,3TFIU@5125|Hypocreales,3G1R2@34397|Clavicipitaceae	4751|Fungi	J	Belongs to the universal ribosomal protein uS11 family	RPS14B	GO:0000028,GO:0000462,GO:0002181,GO:0003674,GO:0003676,GO:0003723,GO:0003729,GO:0003735,GO:0005198,GO:0005488,GO:0005575,GO:0005622,GO:0005623,GO:0005737,GO:0005829,GO:0005840,GO:0006139,GO:0006364,GO:0006396,GO:0006412,GO:0006518,GO:0006725,GO:0006807,GO:0006996,GO:0008150,GO:0008152,GO:0009058,GO:0009059,GO:0009987,GO:0010467,GO:0015935,GO:0016043,GO:0016070,GO:0016072,GO:0019538,GO:0019843,GO:…	-	ko:K02955	ko03010,map03010	M00177	-	-	br01610,ko00000,ko00001,ko00002,ko03011
A_take_rna-Ata06691.1	29875.EHK26924	1.12e-95	287.0	COG0100@1|root,2S752@2759|Eukaryota,3A8HB@33154|Opisthokonta,3P356@4751|Fungi,3QVHU@4890|Ascomycota,219MP@147550|Sordariomycetes,3TTZB@5125|Hypocreales,3TYJN@5129|Hypocreaceae	4751|Fungi	J	Ribosomal protein S11	-	-	-	ko:K02948	ko03010,map03010	M00178,M00179	-	-	br01610,ko00000,ko00001,ko00002,ko03011
CTWB_WP_203551941.1	322098.AYWB_496	5.43e-77	230.0	COG0100@1|root,COG0100@2|Bacteria,3WTM3@544448|Tenericutes	544448|Tenericutes	J	Located on the platform of the 30S subunit, it bridges several disparate RNA helices of the 16S rRNA. Forms part of the Shine-Dalgarno cleft in the 70S ribosome	rpsK	-	-	ko:K02948	ko03010,map03010	M00178,M00179	-	-	br01610,ko00000,ko00001,ko00002,ko03011
EPWBP_lcl|CP040925.1_prot_QLL36803.1_167	1163385.PNWB_v1c4700	7.69e-87	255.0	COG0100@1|root,COG0100@2|Bacteria,3WTM3@544448|Tenericutes	544448|Tenericutes	J	Located on the platform of the 30S subunit, it bridges several disparate RNA helices of the 16S rRNA. Forms part of the Shine-Dalgarno cleft in the 70S ribosome	rpsK	-	-	ko:K02948	ko03010,map03010	M00178,M00179	-	-	br01610,ko00000,ko00001,ko00002,ko03011
F_mangiferae_XP_041686991.1	5127.CCT68823	2.26e-154	435.0	COG0100@1|root,2S752@2759|Eukaryota,3A8HB@33154|Opisthokonta,3P6ZR@4751|Fungi,3QUBN@4890|Ascomycota,219XG@147550|Sordariomycetes,3TI0X@5125|Hypocreales,1FKP7@110618|Nectriaceae	4751|Fungi	J	Ribosomal protein S11	-	GO:0000028,GO:0000313,GO:0000314,GO:0000462,GO:0003674,GO:0003676,GO:0003723,GO:0003729,GO:0003735,GO:0005198,GO:0005488,GO:0005575,GO:0005622,GO:0005623,GO:0005737,GO:0005739,GO:0005759,GO:0005761,GO:0005763,GO:0005840,GO:0006139,GO:0006364,GO:0006396,GO:0006412,GO:0006518,GO:0006725,GO:0006807,GO:0006996,GO:0008150,GO:0008152,GO:0009058,GO:0009059,GO:0009987,GO:0010467,GO:0015935,GO:0016043,GO:…	-	ko:K02948	ko03010,map03010	M00178,M00179	-	-	br01610,ko00000,ko00001,ko00002,ko03011
F_mangiferae_XP_041687275.1	117187.FVEG_09216T0	2.08e-101	294.0	COG0100@1|root,KOG0407@2759|Eukaryota,39ZVS@33154|Opisthokonta,3P1VU@4751|Fungi,3QMQE@4890|Ascomycota,211EG@147550|Sordariomycetes,3TFIU@5125|Hypocreales,1FKH7@110618|Nectriaceae	4751|Fungi	J	Belongs to the universal ribosomal protein uS11 family	RPS14B	GO:0000028,GO:0000462,GO:0002181,GO:0003674,GO:0003676,GO:0003723,GO:0003729,GO:0003735,GO:0005198,GO:0005488,GO:0005575,GO:0005622,GO:0005623,GO:0005737,GO:0005829,GO:0005840,GO:0006139,GO:0006364,GO:0006396,GO:0006412,GO:0006518,GO:0006725,GO:0006807,GO:0006996,GO:0008150,GO:0008152,GO:0009058,GO:0009059,GO:0009987,GO:0010467,GO:0015935,GO:0016043,GO:0016070,GO:0016072,GO:0019538,GO:0019843,GO:…	-	ko:K02955	ko03010,map03010	M00177	-	-	br01610,ko00000,ko00001,ko00002,ko03011
MBSP_lcl|NZ_CP015149.1_prot_WP_011160601.1_355	262768.PAM_226	3.69e-84	248.0	COG0100@1|root,COG0100@2|Bacteria,3WTM3@544448|Tenericutes	544448|Tenericutes	J	Located on the platform of the 30S subunit, it bridges several disparate RNA helices of the 16S rRNA. Forms part of the Shine-Dalgarno cleft in the 70S ribosome	rpsK	-	-	ko:K02948	ko03010,map03010	M00178,M00179	-	-	br01610,ko00000,ko00001,ko00002,ko03011
MDP_lcl|NZ_CP085837.1_prot_WP_212508881.1_245	262768.PAM_226	1.06e-83	247.0	COG0100@1|root,COG0100@2|Bacteria,3WTM3@544448|Tenericutes	544448|Tenericutes	J	Located on the platform of the 30S subunit, it bridges several disparate RNA helices of the 16S rRNA. Forms part of the Shine-Dalgarno cleft in the 70S ribosome	rpsK	-	-	ko:K02948	ko03010,map03010	M00178,M00179	-	-	br01610,ko00000,ko00001,ko00002,ko03011
M_perniciosa_XP_002385644.1	221103.XP_007842201.1	7.57e-37	127.0	COG0100@1|root,KOG0407@2759|Eukaryota,39ZVS@33154|Opisthokonta,3P1VU@4751|Fungi,3V0J5@5204|Basidiomycota,2272C@155619|Agaricomycetes,3W4CI@5338|Agaricales	4751|Fungi	J	Belongs to the universal ribosomal protein uS11 family	RPS14B	GO:0000028,GO:0000462,GO:0002181,GO:0003674,GO:0003676,GO:0003723,GO:0003729,GO:0003735,GO:0005198,GO:0005488,GO:0005575,GO:0005622,GO:0005623,GO:0005737,GO:0005829,GO:0005840,GO:0006139,GO:0006364,GO:0006396,GO:0006412,GO:0006518,GO:0006725,GO:0006807,GO:0006996,GO:0008150,GO:0008152,GO:0009058,GO:0009059,GO:0009987,GO:0010467,GO:0015935,GO:0016043,GO:0016070,GO:0016072,GO:0019538,GO:0019843,GO:…	-	ko:K02955	ko03010,map03010	M00177	-	-	br01610,ko00000,ko00001,ko00002,ko03011
M_perniciosa_XP_002391331.1	221103.XP_007843215.1	2.78e-88	262.0	COG0100@1|root,2S752@2759|Eukaryota,3A8HB@33154|Opisthokonta,3P6ZR@4751|Fungi,3V28N@5204|Basidiomycota,22AG3@155619|Agaricomycetes,3W88S@5338|Agaricales	4751|Fungi	J	Ribosomal protein S11	-	GO:0000028,GO:0000313,GO:0000314,GO:0000462,GO:0003674,GO:0003676,GO:0003723,GO:0003729,GO:0003735,GO:0005198,GO:0005488,GO:0005575,GO:0005622,GO:0005623,GO:0005737,GO:0005739,GO:0005759,GO:0005761,GO:0005763,GO:0005840,GO:0006139,GO:0006364,GO:0006396,GO:0006412,GO:0006518,GO:0006725,GO:0006807,GO:0006996,GO:0008150,GO:0008152,GO:0009058,GO:0009059,GO:0009987,GO:0010467,GO:0015935,GO:0016043,GO:…	-	ko:K02948	ko03010,map03010	M00178,M00179	-	-	br01610,ko00000,ko00001,ko00002,ko03011
OYM_lcl|AP006628.2_prot_BAD04311.1_226	262768.PAM_226	3.69e-84	248.0	COG0100@1|root,COG0100@2|Bacteria,3WTM3@544448|Tenericutes	544448|Tenericutes	J	Located on the platform of the 30S subunit, it bridges several disparate RNA helices of the 16S rRNA. Forms part of the Shine-Dalgarno cleft in the 70S ribosome	rpsK	-	-	ko:K02948	ko03010,map03010	M00178,M00179	-	-	br01610,ko00000,ko00001,ko00002,ko03011
PWBP_lcl|CP066882.1_prot_QYC31035.1_17	262768.PAM_226	3.69e-84	248.0	COG0100@1|root,COG0100@2|Bacteria,3WTM3@544448|Tenericutes	544448|Tenericutes	J	Located on the platform of the 30S subunit, it bridges several disparate RNA helices of the 16S rRNA. Forms part of the Shine-Dalgarno cleft in the 70S ribosome	rpsK	-	-	ko:K02948	ko03010,map03010	M00178,M00179	-	-	br01610,ko00000,ko00001,ko00002,ko03011
WBDP_WP_024563667.1	321961.AVAO01000003_gene327	1.06e-83	247.0	COG0100@1|root,COG0100@2|Bacteria,3WTM3@544448|Tenericutes	544448|Tenericutes	J	Located on the platform of the 30S subunit, it bridges several disparate RNA helices of the 16S rRNA. Forms part of the Shine-Dalgarno cleft in the 70S ribosome	rpsK	-	-	ko:K02948	ko03010,map03010	M00178,M00179	-	-	br01610,ko00000,ko00001,ko00002,ko03011
peanut_WP_004995564.1	1163385.PNWB_v1c4700	7.69e-87	255.0	COG0100@1|root,COG0100@2|Bacteria,3WTM3@544448|Tenericutes	544448|Tenericutes	J	Located on the platform of the 30S subunit, it bridges several disparate RNA helices of the 16S rRNA. Forms part of the Shine-Dalgarno cleft in the 70S ribosome	rpsK	-	-	ko:K02948	ko03010,map03010	M00178,M00179	-	-	br01610,ko00000,ko00001,ko00002,ko03011
AP_WP_049821851.1	37692.ATP_00080	5.71e-242	665.0	COG0016@1|root,COG0016@2|Bacteria,3WT38@544448|Tenericutes	544448|Tenericutes	J	Belongs to the class-II aminoacyl-tRNA synthetase family. Phe-tRNA synthetase alpha subunit type 1 subfamily	pheS	-	6.1.1.20	ko:K01889	ko00970,map00970	M00359,M00360	R03660	RC00055,RC00523	ko00000,ko00001,ko00002,ko01000,ko01007,ko03016
AYWB_lcl|NC_007716.1_prot_WP_011412416.1_130	322098.AYWB_133	5.36e-247	678.0	COG0016@1|root,COG0016@2|Bacteria,3WT38@544448|Tenericutes	544448|Tenericutes	J	Belongs to the class-II aminoacyl-tRNA synthetase family. Phe-tRNA synthetase alpha subunit type 1 subfamily	pheS	-	6.1.1.20	ko:K01889	ko00970,map00970	M00359,M00360	R03660	RC00055,RC00523	ko00000,ko00001,ko00002,ko01000,ko01007,ko03016
A_take_rna-Ata05009.1	5111.M1WAE3	2.17e-294	810.0	COG0016@1|root,KOG2783@2759|Eukaryota,38BR2@33154|Opisthokonta,3NVIG@4751|Fungi,3QJGW@4890|Ascomycota,2143N@147550|Sordariomycetes,3TD30@5125|Hypocreales,3G17C@34397|Clavicipitaceae	4751|Fungi	J	Ferredoxin-fold anticodon binding domain	MSF1	GO:0000166,GO:0000959,GO:0003674,GO:0003824,GO:0004812,GO:0004826,GO:0005488,GO:0005524,GO:0005575,GO:0005622,GO:0005623,GO:0005737,GO:0005739,GO:0006082,GO:0006139,GO:0006399,GO:0006412,GO:0006418,GO:0006432,GO:0006518,GO:0006520,GO:0006725,GO:0006807,GO:0008144,GO:0008150,GO:0008152,GO:0009058,GO:0009059,GO:0009987,GO:0010467,GO:0016070,GO:0016874,GO:0016875,GO:0017076,GO:0019538,GO:0019752,GO:…	6.1.1.20	ko:K01889	ko00970,map00970	M00359,M00360	R03660	RC00055,RC00523	ko00000,ko00001,ko00002,ko01000,ko01007,ko03016
A_take_rna-Ata06450.1	5111.M1W1X0	0.0	975.0	COG0016@1|root,KOG2784@2759|Eukaryota,38C6T@33154|Opisthokonta,3NTY7@4751|Fungi,3QK3B@4890|Ascomycota,212ZP@147550|Sordariomycetes,3TH9E@5125|Hypocreales,3G2GJ@34397|Clavicipitaceae	4751|Fungi	J	tRNA synthetases class II core domain (F)	FRS2	GO:0002161,GO:0002181,GO:0003674,GO:0003824,GO:0004812,GO:0004826,GO:0005575,GO:0005622,GO:0005623,GO:0005737,GO:0006082,GO:0006139,GO:0006399,GO:0006412,GO:0006418,GO:0006432,GO:0006450,GO:0006518,GO:0006520,GO:0006725,GO:0006807,GO:0008150,GO:0008152,GO:0009058,GO:0009059,GO:0009328,GO:0009987,GO:0010467,GO:0016070,GO:0016787,GO:0016788,GO:0016874,GO:0016875,GO:0019538,GO:0019752,GO:0032991,GO:…	6.1.1.20	ko:K01889	ko00970,map00970	M00359,M00360	R03660	RC00055,RC00523	ko00000,ko00001,ko00002,ko01000,ko01007,ko03016
CTWB_WP_203551980.1	59748.PA0532	5.87e-186	523.0	COG0016@1|root,COG0016@2|Bacteria,3WT38@544448|Tenericutes	544448|Tenericutes	J	Belongs to the class-II aminoacyl-tRNA synthetase family. Phe-tRNA synthetase alpha subunit type 1 subfamily	pheS	-	6.1.1.20	ko:K01889	ko00970,map00970	M00359,M00360	R03660	RC00055,RC00523	ko00000,ko00001,ko00002,ko01000,ko01007,ko03016
EPWBP_lcl|CP040925.1_prot_QLL37042.1_406	1163385.PNWB_v1c4080	4.97e-249	683.0	COG0016@1|root,COG0016@2|Bacteria,3WT38@544448|Tenericutes	544448|Tenericutes	J	Belongs to the class-II aminoacyl-tRNA synthetase family. Phe-tRNA synthetase alpha subunit type 1 subfamily	pheS	-	6.1.1.20	ko:K01889	ko00970,map00970	M00359,M00360	R03660	RC00055,RC00523	ko00000,ko00001,ko00002,ko01000,ko01007,ko03016
F_mangiferae_XP_041676153.1	5507.FOXG_00286P0	0.0	1003.0	COG0016@1|root,KOG2784@2759|Eukaryota,38C6T@33154|Opisthokonta,3NTY7@4751|Fungi,3QK3B@4890|Ascomycota,212ZP@147550|Sordariomycetes,3TH9E@5125|Hypocreales,1FMYM@110618|Nectriaceae	4751|Fungi	J	phenylalanyl-tRNA synthetase alpha chain	FRS2	GO:0002161,GO:0002181,GO:0003674,GO:0003824,GO:0004812,GO:0004826,GO:0005575,GO:0005622,GO:0005623,GO:0005737,GO:0006082,GO:0006139,GO:0006399,GO:0006412,GO:0006418,GO:0006432,GO:0006450,GO:0006518,GO:0006520,GO:0006725,GO:0006807,GO:0008150,GO:0008152,GO:0009058,GO:0009059,GO:0009328,GO:0009987,GO:0010467,GO:0016070,GO:0016787,GO:0016788,GO:0016874,GO:0016875,GO:0019538,GO:0019752,GO:0032991,GO:…	6.1.1.20	ko:K01889	ko00970,map00970	M00359,M00360	R03660	RC00055,RC00523	ko00000,ko00001,ko00002,ko01000,ko01007,ko03016
F_mangiferae_XP_041688004.1	5127.CCT61849	0.0	985.0	COG0016@1|root,KOG2783@2759|Eukaryota,38BR2@33154|Opisthokonta,3NVIG@4751|Fungi,3QJGW@4890|Ascomycota,2143N@147550|Sordariomycetes,3TD30@5125|Hypocreales,1FKPB@110618|Nectriaceae	4751|Fungi	J	to phenylalanyl-tRNA synthetase subunit alpha PodG	MSF1	GO:0000166,GO:0000959,GO:0003674,GO:0003824,GO:0004812,GO:0004826,GO:0005488,GO:0005524,GO:0005575,GO:0005622,GO:0005623,GO:0005737,GO:0005739,GO:0006082,GO:0006139,GO:0006399,GO:0006412,GO:0006418,GO:0006432,GO:0006518,GO:0006520,GO:0006725,GO:0006807,GO:0008144,GO:0008150,GO:0008152,GO:0009058,GO:0009059,GO:0009987,GO:0010467,GO:0016070,GO:0016874,GO:0016875,GO:0017076,GO:0019538,GO:0019752,GO:…	6.1.1.20	ko:K01889	ko00970,map00970	M00359,M00360	R03660	RC00055,RC00523	ko00000,ko00001,ko00002,ko01000,ko01007,ko03016
MBSP_lcl|NZ_CP015149.1_prot_WP_069028118.1_158	262768.PAM_596	1.36e-245	674.0	COG0016@1|root,COG0016@2|Bacteria,3WT38@544448|Tenericutes	544448|Tenericutes	J	Belongs to the class-II aminoacyl-tRNA synthetase family. Phe-tRNA synthetase alpha subunit type 1 subfamily	pheS	-	6.1.1.20	ko:K01889	ko00970,map00970	M00359,M00360	R03660	RC00055,RC00523	ko00000,ko00001,ko00002,ko01000,ko01007,ko03016
MDP_lcl|NZ_CP085837.1_prot_WP_227807062.1_436	262768.PAM_596	1.42e-247	679.0	COG0016@1|root,COG0016@2|Bacteria,3WT38@544448|Tenericutes	544448|Tenericutes	J	Belongs to the class-II aminoacyl-tRNA synthetase family. Phe-tRNA synthetase alpha subunit type 1 subfamily	pheS	-	6.1.1.20	ko:K01889	ko00970,map00970	M00359,M00360	R03660	RC00055,RC00523	ko00000,ko00001,ko00002,ko01000,ko01007,ko03016
M_perniciosa_XP_002386094.1	221103.XP_007846211.1	2.1e-111	334.0	COG0016@1|root,KOG2784@2759|Eukaryota,38C6T@33154|Opisthokonta,3NTY7@4751|Fungi,3UYVF@5204|Basidiomycota,22897@155619|Agaricomycetes,3W5MJ@5338|Agaricales	4751|Fungi	J	tRNA synthetases class II core domain (F)	FRS2	GO:0002161,GO:0002181,GO:0003674,GO:0003824,GO:0004812,GO:0004826,GO:0005575,GO:0005622,GO:0005623,GO:0005737,GO:0006082,GO:0006139,GO:0006399,GO:0006412,GO:0006418,GO:0006432,GO:0006450,GO:0006518,GO:0006520,GO:0006725,GO:0006807,GO:0008150,GO:0008152,GO:0009058,GO:0009059,GO:0009328,GO:0009987,GO:0010467,GO:0016070,GO:0016787,GO:0016788,GO:0016874,GO:0016875,GO:0019538,GO:0019752,GO:0032991,GO:…	6.1.1.20	ko:K01889	ko00970,map00970	M00359,M00360	R03660	RC00055,RC00523	ko00000,ko00001,ko00002,ko01000,ko01007,ko03016
M_perniciosa_XP_002397142.1	221103.XP_007843812.1	6.52e-140	405.0	COG0016@1|root,KOG2783@2759|Eukaryota,38BR2@33154|Opisthokonta,3NVIG@4751|Fungi,3UZG5@5204|Basidiomycota,22629@155619|Agaricomycetes,3W4BM@5338|Agaricales	4751|Fungi	J	Ferredoxin-fold anticodon binding domain	MSF1	GO:0000166,GO:0000959,GO:0003674,GO:0003824,GO:0004812,GO:0004826,GO:0005488,GO:0005524,GO:0005575,GO:0005622,GO:0005623,GO:0005737,GO:0005739,GO:0006082,GO:0006139,GO:0006399,GO:0006412,GO:0006418,GO:0006432,GO:0006518,GO:0006520,GO:0006725,GO:0006807,GO:0008144,GO:0008150,GO:0008152,GO:0009058,GO:0009059,GO:0009987,GO:0010467,GO:0016070,GO:0016874,GO:0016875,GO:0017076,GO:0019538,GO:0019752,GO:…	6.1.1.20	ko:K01889	ko00970,map00970	M00359,M00360	R03660	RC00055,RC00523	ko00000,ko00001,ko00002,ko01000,ko01007,ko03016
OYM_lcl|AP006628.2_prot_BAD04681.1_594	262768.PAM_596	2.11e-249	684.0	COG0016@1|root,COG0016@2|Bacteria,3WT38@544448|Tenericutes	544448|Tenericutes	J	Belongs to the class-II aminoacyl-tRNA synthetase family. Phe-tRNA synthetase alpha subunit type 1 subfamily	pheS	-	6.1.1.20	ko:K01889	ko00970,map00970	M00359,M00360	R03660	RC00055,RC00523	ko00000,ko00001,ko00002,ko01000,ko01007,ko03016
PWBP_lcl|CP066882.1_prot_QYC31272.1_306	262768.PAM_596	5.1e-241	663.0	COG0016@1|root,COG0016@2|Bacteria,3WT38@544448|Tenericutes	544448|Tenericutes	J	Belongs to the class-II aminoacyl-tRNA synthetase family. Phe-tRNA synthetase alpha subunit type 1 subfamily	pheS	-	6.1.1.20	ko:K01889	ko00970,map00970	M00359,M00360	R03660	RC00055,RC00523	ko00000,ko00001,ko00002,ko01000,ko01007,ko03016
WBDP_WP_024563492.1	321961.AVAO01000003_gene119	7.94e-249	682.0	COG0016@1|root,COG0016@2|Bacteria,3WT38@544448|Tenericutes	544448|Tenericutes	J	Belongs to the class-II aminoacyl-tRNA synthetase family. Phe-tRNA synthetase alpha subunit type 1 subfamily	pheS	-	6.1.1.20	ko:K01889	ko00970,map00970	M00359,M00360	R03660	RC00055,RC00523	ko00000,ko00001,ko00002,ko01000,ko01007,ko03016
peanut_WP_004995402.1	1163385.PNWB_v1c4080	4.97e-249	683.0	COG0016@1|root,COG0016@2|Bacteria,3WT38@544448|Tenericutes	544448|Tenericutes	J	Belongs to the class-II aminoacyl-tRNA synthetase family. Phe-tRNA synthetase alpha subunit type 1 subfamily	pheS	-	6.1.1.20	ko:K01889	ko00970,map00970	M00359,M00360	R03660	RC00055,RC00523	ko00000,ko00001,ko00002,ko01000,ko01007,ko03016
AP_WP_012504339.1	37692.ATP_00187	0.0	1667.0	COG0209@1|root,COG1780@1|root,COG0209@2|Bacteria,COG1780@2|Bacteria,3WSWN@544448|Tenericutes	544448|Tenericutes	F	Provides the precursors necessary for DNA synthesis. Catalyzes the biosynthesis of deoxyribonucleotides from the corresponding ribonucleotides	nrdE	-	1.17.4.1	ko:K00525	ko00230,ko00240,ko01100,map00230,map00240,map01100	M00053	R02017,R02018,R02019,R02024	RC00613	ko00000,ko00001,ko00002,ko01000,ko03400
AYWB_lcl|NC_007716.1_prot_WP_011412309.1_25	322098.AYWB_025	0.0	1702.0	COG0209@1|root,COG1780@1|root,COG0209@2|Bacteria,COG1780@2|Bacteria,3WSWN@544448|Tenericutes	544448|Tenericutes	F	Provides the precursors necessary for DNA synthesis. Catalyzes the biosynthesis of deoxyribonucleotides from the corresponding ribonucleotides	nrdE	-	1.17.4.1	ko:K00525	ko00230,ko00240,ko01100,map00230,map00240,map01100	M00053	R02017,R02018,R02019,R02024	RC00613	ko00000,ko00001,ko00002,ko01000,ko03400
A_take_rna-Ata05960.1	5111.M1W4X3	0.0	1664.0	COG0209@1|root,KOG1112@2759|Eukaryota,38B81@33154|Opisthokonta,3NWE4@4751|Fungi,3QKVZ@4890|Ascomycota,217VU@147550|Sordariomycetes,3TCT5@5125|Hypocreales,3G2QN@34397|Clavicipitaceae	4751|Fungi	F	Provides the precursors necessary for DNA synthesis. Catalyzes the biosynthesis of deoxyribonucleotides from the corresponding ribonucleotides	RNR1	GO:0000166,GO:0003674,GO:0003824,GO:0004550,GO:0004748,GO:0005488,GO:0005524,GO:0005575,GO:0005622,GO:0005623,GO:0005634,GO:0005737,GO:0005739,GO:0005829,GO:0005971,GO:0006139,GO:0006165,GO:0006213,GO:0006220,GO:0006221,GO:0006235,GO:0006240,GO:0006725,GO:0006753,GO:0006793,GO:0006796,GO:0006807,GO:0008144,GO:0008150,GO:0008152,GO:0009058,GO:0009116,GO:0009117,GO:0009119,GO:0009132,GO:0009133,GO:…	1.17.4.1	ko:K10807	ko00230,ko00240,ko00480,ko00983,ko01100,map00230,map00240,map00480,map00983,map01100	M00053	R02017,R02019,R02024,R08363,R08364,R11893	RC00613,RC01003	ko00000,ko00001,ko00002,ko01000,ko03400
CTWB_WP_203552242.1	59748.PA0056	0.0	1388.0	COG0209@1|root,COG1780@1|root,COG0209@2|Bacteria,COG1780@2|Bacteria,3WSWN@544448|Tenericutes	544448|Tenericutes	F	Provides the precursors necessary for DNA synthesis. Catalyzes the biosynthesis of deoxyribonucleotides from the corresponding ribonucleotides	nrdE	-	1.17.4.1	ko:K00525	ko00230,ko00240,ko01100,map00230,map00240,map01100	M00053	R02017,R02018,R02019,R02024	RC00613	ko00000,ko00001,ko00002,ko01000,ko03400
EPWBP_lcl|CP040925.1_prot_QLL37107.1_471	1163385.PNWB_v1c3260	0.0	1681.0	COG0209@1|root,COG1780@1|root,COG0209@2|Bacteria,COG1780@2|Bacteria,3WSWN@544448|Tenericutes	544448|Tenericutes	F	Provides the precursors necessary for DNA synthesis. Catalyzes the biosynthesis of deoxyribonucleotides from the corresponding ribonucleotides	nrdE	-	1.17.4.1	ko:K00525	ko00230,ko00240,ko01100,map00230,map00240,map01100	M00053	R02017,R02018,R02019,R02024	RC00613	ko00000,ko00001,ko00002,ko01000,ko03400
F_mangiferae_XP_041678413.1	5127.CCT67213	0.0	1795.0	COG0209@1|root,KOG1112@2759|Eukaryota,38B81@33154|Opisthokonta,3NWE4@4751|Fungi,3QKVZ@4890|Ascomycota,217VU@147550|Sordariomycetes,3TCT5@5125|Hypocreales,1FKV1@110618|Nectriaceae	4751|Fungi	F	Provides the precursors necessary for DNA synthesis. Catalyzes the biosynthesis of deoxyribonucleotides from the corresponding ribonucleotides	RNR1	GO:0000166,GO:0003674,GO:0003824,GO:0004550,GO:0004748,GO:0005488,GO:0005524,GO:0005575,GO:0005622,GO:0005623,GO:0005634,GO:0005737,GO:0005739,GO:0005829,GO:0005971,GO:0006139,GO:0006165,GO:0006213,GO:0006220,GO:0006221,GO:0006235,GO:0006240,GO:0006725,GO:0006753,GO:0006793,GO:0006796,GO:0006807,GO:0008144,GO:0008150,GO:0008152,GO:0009058,GO:0009116,GO:0009117,GO:0009119,GO:0009132,GO:0009133,GO:…	1.17.4.1	ko:K10807	ko00230,ko00240,ko00480,ko00983,ko01100,map00230,map00240,map00480,map00983,map01100	M00053	R02017,R02019,R02024,R08363,R08364,R11893	RC00613,RC01003	ko00000,ko00001,ko00002,ko01000,ko03400
MBSP_lcl|NZ_CP015149.1_prot_WP_069028027.1_43	322098.AYWB_025	0.0	1602.0	COG0209@1|root,COG1780@1|root,COG0209@2|Bacteria,COG1780@2|Bacteria,3WSWN@544448|Tenericutes	544448|Tenericutes	F	Provides the precursors necessary for DNA synthesis. Catalyzes the biosynthesis of deoxyribonucleotides from the corresponding ribonucleotides	nrdE	-	1.17.4.1	ko:K00525	ko00230,ko00240,ko01100,map00230,map00240,map01100	M00053	R02017,R02018,R02019,R02024	RC00613	ko00000,ko00001,ko00002,ko01000,ko03400
MDP_lcl|NZ_CP085837.1_prot_WP_227807183.1_38	322098.AYWB_025	0.0	1624.0	COG0209@1|root,COG1780@1|root,COG0209@2|Bacteria,COG1780@2|Bacteria,3WSWN@544448|Tenericutes	544448|Tenericutes	F	Provides the precursors necessary for DNA synthesis. Catalyzes the biosynthesis of deoxyribonucleotides from the corresponding ribonucleotides	nrdE	-	1.17.4.1	ko:K00525	ko00230,ko00240,ko01100,map00230,map00240,map01100	M00053	R02017,R02018,R02019,R02024	RC00613	ko00000,ko00001,ko00002,ko01000,ko03400
M_perniciosa_XP_002388548.1	221103.XP_007850182.1	7.11e-95	305.0	COG0209@1|root,KOG1112@2759|Eukaryota,38B81@33154|Opisthokonta,3NWE4@4751|Fungi,3UYGV@5204|Basidiomycota,22735@155619|Agaricomycetes,3W4GS@5338|Agaricales	4751|Fungi	F	Provides the precursors necessary for DNA synthesis. Catalyzes the biosynthesis of deoxyribonucleotides from the corresponding ribonucleotides	RNR1	GO:0000166,GO:0003674,GO:0003824,GO:0004550,GO:0004748,GO:0005488,GO:0005524,GO:0005575,GO:0005622,GO:0005623,GO:0005634,GO:0005737,GO:0005739,GO:0005829,GO:0005971,GO:0006139,GO:0006165,GO:0006213,GO:0006220,GO:0006221,GO:0006235,GO:0006240,GO:0006725,GO:0006753,GO:0006793,GO:0006796,GO:0006807,GO:0008144,GO:0008150,GO:0008152,GO:0009058,GO:0009116,GO:0009117,GO:0009119,GO:0009132,GO:0009133,GO:…	1.17.4.1	ko:K10807	ko00230,ko00240,ko00480,ko00983,ko01100,map00230,map00240,map00480,map00983,map01100	M00053	R02017,R02019,R02024,R08363,R08364,R11893	RC00613,RC01003	ko00000,ko00001,ko00002,ko01000,ko03400
M_perniciosa_XP_002390574.1	221103.XP_007850182.1	9.12e-177	516.0	COG0209@1|root,KOG1112@2759|Eukaryota,38B81@33154|Opisthokonta,3NWE4@4751|Fungi,3UYGV@5204|Basidiomycota,22735@155619|Agaricomycetes,3W4GS@5338|Agaricales	4751|Fungi	F	Provides the precursors necessary for DNA synthesis. Catalyzes the biosynthesis of deoxyribonucleotides from the corresponding ribonucleotides	RNR1	GO:0000166,GO:0003674,GO:0003824,GO:0004550,GO:0004748,GO:0005488,GO:0005524,GO:0005575,GO:0005622,GO:0005623,GO:0005634,GO:0005737,GO:0005739,GO:0005829,GO:0005971,GO:0006139,GO:0006165,GO:0006213,GO:0006220,GO:0006221,GO:0006235,GO:0006240,GO:0006725,GO:0006753,GO:0006793,GO:0006796,GO:0006807,GO:0008144,GO:0008150,GO:0008152,GO:0009058,GO:0009116,GO:0009117,GO:0009119,GO:0009132,GO:0009133,GO:…	1.17.4.1	ko:K10807	ko00230,ko00240,ko00480,ko00983,ko01100,map00230,map00240,map00480,map00983,map01100	M00053	R02017,R02019,R02024,R08363,R08364,R11893	RC00613,RC01003	ko00000,ko00001,ko00002,ko01000,ko03400
M_perniciosa_XP_002398406.1	221103.XP_007850182.1	1.23e-219	628.0	COG0209@1|root,KOG1112@2759|Eukaryota,38B81@33154|Opisthokonta,3NWE4@4751|Fungi,3UYGV@5204|Basidiomycota,22735@155619|Agaricomycetes,3W4GS@5338|Agaricales	4751|Fungi	F	Provides the precursors necessary for DNA synthesis. Catalyzes the biosynthesis of deoxyribonucleotides from the corresponding ribonucleotides	RNR1	GO:0000166,GO:0003674,GO:0003824,GO:0004550,GO:0004748,GO:0005488,GO:0005524,GO:0005575,GO:0005622,GO:0005623,GO:0005634,GO:0005737,GO:0005739,GO:0005829,GO:0005971,GO:0006139,GO:0006165,GO:0006213,GO:0006220,GO:0006221,GO:0006235,GO:0006240,GO:0006725,GO:0006753,GO:0006793,GO:0006796,GO:0006807,GO:0008144,GO:0008150,GO:0008152,GO:0009058,GO:0009116,GO:0009117,GO:0009119,GO:0009132,GO:0009133,GO:…	1.17.4.1	ko:K10807	ko00230,ko00240,ko00480,ko00983,ko01100,map00230,map00240,map00480,map00983,map01100	M00053	R02017,R02019,R02024,R08363,R08364,R11893	RC00613,RC01003	ko00000,ko00001,ko00002,ko01000,ko03400
OYM_lcl|AP006628.2_prot_BAD04139.1_54	262768.PAM_054	0.0	1557.0	COG0209@1|root,COG1780@1|root,COG0209@2|Bacteria,COG1780@2|Bacteria,3WSWN@544448|Tenericutes	544448|Tenericutes	F	Provides the precursors necessary for DNA synthesis. Catalyzes the biosynthesis of deoxyribonucleotides from the corresponding ribonucleotides	nrdE	-	1.17.4.1	ko:K00525	ko00230,ko00240,ko01100,map00230,map00240,map01100	M00053	R02017,R02018,R02019,R02024	RC00613	ko00000,ko00001,ko00002,ko01000,ko03400
PWBP_lcl|CP066882.1_prot_QYC31410.1_581	322098.AYWB_025	0.0	1619.0	COG0209@1|root,COG1780@1|root,COG0209@2|Bacteria,COG1780@2|Bacteria,3WSWN@544448|Tenericutes	544448|Tenericutes	F	Provides the precursors necessary for DNA synthesis. Catalyzes the biosynthesis of deoxyribonucleotides from the corresponding ribonucleotides	nrdE	-	1.17.4.1	ko:K00525	ko00230,ko00240,ko01100,map00230,map00240,map01100	M00053	R02017,R02018,R02019,R02024	RC00613	ko00000,ko00001,ko00002,ko01000,ko03400
WBDP_WP_029783861.1	321961.AVAO01000001_gene501	0.0	1654.0	COG0209@1|root,COG1780@1|root,COG0209@2|Bacteria,COG1780@2|Bacteria,3WSWN@544448|Tenericutes	544448|Tenericutes	F	Provides the precursors necessary for DNA synthesis. Catalyzes the biosynthesis of deoxyribonucleotides from the corresponding ribonucleotides	nrdE	-	1.17.4.1	ko:K00525	ko00230,ko00240,ko01100,map00230,map00240,map01100	M00053	R02017,R02018,R02019,R02024	RC00613	ko00000,ko00001,ko00002,ko01000,ko03400
peanut_WP_004995203.1	1163385.PNWB_v1c3260	0.0	1681.0	COG0209@1|root,COG1780@1|root,COG0209@2|Bacteria,COG1780@2|Bacteria,3WSWN@544448|Tenericutes	544448|Tenericutes	F	Provides the precursors necessary for DNA synthesis. Catalyzes the biosynthesis of deoxyribonucleotides from the corresponding ribonucleotides	nrdE	-	1.17.4.1	ko:K00525	ko00230,ko00240,ko01100,map00230,map00240,map01100	M00053	R02017,R02018,R02019,R02024	RC00613	ko00000,ko00001,ko00002,ko01000,ko03400
AP_WP_012504353.1	37692.ATP_00201	0.0	1085.0	COG0008@1|root,COG0008@2|Bacteria,3WUGZ@544448|Tenericutes	544448|Tenericutes	J	tRNA synthetases class I (E and Q), anti-codon binding domain	glnS	-	6.1.1.18	ko:K01886	ko00970,ko01100,map00970,map01100	M00359,M00360	R03652	RC00055,RC00523	ko00000,ko00001,ko00002,ko01000,ko01007,ko03016
AYWB_lcl|NC_007716.1_prot_WP_011412399.1_114	322098.AYWB_116	0.0	1135.0	COG0008@1|root,COG0008@2|Bacteria	2|Bacteria	J	glutamate-tRNA ligase activity	glnS	GO:0003674,GO:0003824,GO:0004812,GO:0004819,GO:0005575,GO:0005622,GO:0005623,GO:0005737,GO:0005829,GO:0006082,GO:0006139,GO:0006399,GO:0006412,GO:0006418,GO:0006425,GO:0006518,GO:0006520,GO:0006725,GO:0006807,GO:0008150,GO:0008152,GO:0009058,GO:0009059,GO:0009987,GO:0010467,GO:0016070,GO:0016874,GO:0016875,GO:0019538,GO:0019752,GO:0034641,GO:0034645,GO:0034660,GO:0043038,GO:0043039,GO:0043043,GO:…	6.1.1.18	ko:K01886	ko00970,ko01100,map00970,map01100	M00359,M00360	R03652	RC00055,RC00523	ko00000,ko00001,ko00002,ko01000,ko01007,ko03016
A_take_rna-Ata03304.1	5111.M1VYY1	0.0	1214.0	COG0008@1|root,KOG1147@2759|Eukaryota,38B44@33154|Opisthokonta,3NUH3@4751|Fungi,3QPFK@4890|Ascomycota,216FF@147550|Sordariomycetes,3TDSI@5125|Hypocreales,3G252@34397|Clavicipitaceae	4751|Fungi	J	Belongs to the class-I aminoacyl-tRNA synthetase family	-	-	6.1.1.17	ko:K01885	ko00860,ko00970,ko01100,ko01110,ko01120,map00860,map00970,map01100,map01110,map01120	M00121,M00359,M00360	R05578	RC00055,RC00523	ko00000,ko00001,ko00002,ko01000,ko01007,ko02048,ko03016
A_take_rna-Ata05773.1	5111.M1W461	0.0	1182.0	COG0008@1|root,KOG1148@2759|Eukaryota,38CYZ@33154|Opisthokonta,3NUV0@4751|Fungi,3QKJ0@4890|Ascomycota,21279@147550|Sordariomycetes,3TCZ9@5125|Hypocreales,3G0EW@34397|Clavicipitaceae	4751|Fungi	J	Belongs to the class-I aminoacyl-tRNA synthetase family	GLN4	GO:0002181,GO:0003674,GO:0003676,GO:0003723,GO:0003729,GO:0003824,GO:0004812,GO:0004819,GO:0005488,GO:0005575,GO:0005622,GO:0005623,GO:0005737,GO:0005739,GO:0005829,GO:0006082,GO:0006139,GO:0006399,GO:0006412,GO:0006418,GO:0006425,GO:0006518,GO:0006520,GO:0006725,GO:0006807,GO:0008150,GO:0008152,GO:0009058,GO:0009059,GO:0009987,GO:0010467,GO:0016070,GO:0016874,GO:0016875,GO:0019538,GO:0019752,GO:…	6.1.1.18	ko:K01886	ko00970,ko01100,map00970,map01100	M00359,M00360	R03652	RC00055,RC00523	ko00000,ko00001,ko00002,ko01000,ko01007,ko03016
CTWB_WP_203552217.1	321961.AVAO01000003_gene98	2.01e-293	813.0	COG0008@1|root,COG0008@2|Bacteria,3WUGZ@544448|Tenericutes	544448|Tenericutes	J	tRNA synthetases class I (E and Q), anti-codon binding domain	glnS	-	6.1.1.18	ko:K01886	ko00970,ko01100,map00970,map01100	M00359,M00360	R03652	RC00055,RC00523	ko00000,ko00001,ko00002,ko01000,ko01007,ko03016
EPWBP_lcl|CP040925.1_prot_QLL36928.1_292	1163385.PNWB_v1c0910	0.0	1088.0	COG0008@1|root,COG0008@2|Bacteria	2|Bacteria	J	glutamate-tRNA ligase activity	glnS	GO:0003674,GO:0003824,GO:0004812,GO:0004819,GO:0005575,GO:0005622,GO:0005623,GO:0005737,GO:0005829,GO:0006082,GO:0006139,GO:0006399,GO:0006412,GO:0006418,GO:0006425,GO:0006518,GO:0006520,GO:0006725,GO:0006807,GO:0008150,GO:0008152,GO:0009058,GO:0009059,GO:0009987,GO:0010467,GO:0016070,GO:0016874,GO:0016875,GO:0019538,GO:0019752,GO:0034641,GO:0034645,GO:0034660,GO:0043038,GO:0043039,GO:0043043,GO:…	6.1.1.18	ko:K01886	ko00970,ko01100,map00970,map01100	M00359,M00360	R03652	RC00055,RC00523	ko00000,ko00001,ko00002,ko01000,ko01007,ko03016
F_mangiferae_XP_041684947.1	117187.FVEG_11066T0	0.0	1277.0	COG0008@1|root,KOG1147@2759|Eukaryota,38B44@33154|Opisthokonta,3NUH3@4751|Fungi,3R1BB@4890|Ascomycota,21P7U@147550|Sordariomycetes,3TTAC@5125|Hypocreales,1FPHN@110618|Nectriaceae	4751|Fungi	J	Belongs to the class-I aminoacyl-tRNA synthetase family	GUS1	GO:0002181,GO:0003674,GO:0003676,GO:0003723,GO:0003729,GO:0003824,GO:0004812,GO:0004818,GO:0005488,GO:0005575,GO:0005622,GO:0005623,GO:0005737,GO:0005739,GO:0006082,GO:0006139,GO:0006399,GO:0006412,GO:0006418,GO:0006424,GO:0006518,GO:0006520,GO:0006725,GO:0006807,GO:0008150,GO:0008152,GO:0009058,GO:0009059,GO:0009987,GO:0010467,GO:0010494,GO:0016070,GO:0016874,GO:0016875,GO:0017102,GO:0019538,GO:…	6.1.1.17	ko:K01885	ko00860,ko00970,ko01100,ko01110,ko01120,map00860,map00970,map01100,map01110,map01120	M00121,M00359,M00360	R05578	RC00055,RC00523	ko00000,ko00001,ko00002,ko01000,ko01007,ko02048,ko03016
F_mangiferae_XP_041687201.1	5127.CCT69382	0.0	1170.0	COG0008@1|root,KOG1148@2759|Eukaryota,38CYZ@33154|Opisthokonta,3NUV0@4751|Fungi,3QKJ0@4890|Ascomycota,21279@147550|Sordariomycetes,3TCZ9@5125|Hypocreales,1FN72@110618|Nectriaceae	4751|Fungi	J	Belongs to the class-I aminoacyl-tRNA synthetase family	GLN4	GO:0002181,GO:0003674,GO:0003676,GO:0003723,GO:0003729,GO:0003824,GO:0004812,GO:0004819,GO:0005488,GO:0005575,GO:0005622,GO:0005623,GO:0005737,GO:0005739,GO:0005829,GO:0006082,GO:0006139,GO:0006399,GO:0006412,GO:0006418,GO:0006425,GO:0006518,GO:0006520,GO:0006725,GO:0006807,GO:0008150,GO:0008152,GO:0009058,GO:0009059,GO:0009987,GO:0010467,GO:0016070,GO:0016874,GO:0016875,GO:0019538,GO:0019752,GO:…	6.1.1.18	ko:K01886	ko00970,ko01100,map00970,map01100	M00359,M00360	R03652	RC00055,RC00523	ko00000,ko00001,ko00002,ko01000,ko01007,ko03016
MBSP_lcl|NZ_CP015149.1_prot_WP_069028432.1_130	262768.PAM_620	0.0	1132.0	COG0008@1|root,COG0008@2|Bacteria	2|Bacteria	J	glutamate-tRNA ligase activity	glnS	GO:0003674,GO:0003824,GO:0004812,GO:0004819,GO:0005575,GO:0005622,GO:0005623,GO:0005737,GO:0005829,GO:0006082,GO:0006139,GO:0006399,GO:0006412,GO:0006418,GO:0006425,GO:0006518,GO:0006520,GO:0006725,GO:0006807,GO:0008150,GO:0008152,GO:0009058,GO:0009059,GO:0009987,GO:0010467,GO:0016070,GO:0016874,GO:0016875,GO:0019538,GO:0019752,GO:0034641,GO:0034645,GO:0034660,GO:0043038,GO:0043039,GO:0043043,GO:…	6.1.1.18	ko:K01886	ko00970,ko01100,map00970,map01100	M00359,M00360	R03652	RC00055,RC00523	ko00000,ko00001,ko00002,ko01000,ko01007,ko03016
MDP_lcl|NZ_CP085837.1_prot_WP_227807072.1_451	262768.PAM_620	0.0	1135.0	COG0008@1|root,COG0008@2|Bacteria	2|Bacteria	J	glutamate-tRNA ligase activity	glnS	GO:0003674,GO:0003824,GO:0004812,GO:0004819,GO:0005575,GO:0005622,GO:0005623,GO:0005737,GO:0005829,GO:0006082,GO:0006139,GO:0006399,GO:0006412,GO:0006418,GO:0006425,GO:0006518,GO:0006520,GO:0006725,GO:0006807,GO:0008150,GO:0008152,GO:0009058,GO:0009059,GO:0009987,GO:0010467,GO:0016070,GO:0016874,GO:0016875,GO:0019538,GO:0019752,GO:0034641,GO:0034645,GO:0034660,GO:0043038,GO:0043039,GO:0043043,GO:…	6.1.1.18	ko:K01886	ko00970,ko01100,map00970,map01100	M00359,M00360	R03652	RC00055,RC00523	ko00000,ko00001,ko00002,ko01000,ko01007,ko03016
M_perniciosa_XP_002394205.1	221103.XP_007846245.1	8.53e-235	666.0	COG0008@1|root,KOG1148@2759|Eukaryota,38CYZ@33154|Opisthokonta,3NUV0@4751|Fungi,3UYG1@5204|Basidiomycota,228HC@155619|Agaricomycetes,3W649@5338|Agaricales	4751|Fungi	J	Belongs to the class-I aminoacyl-tRNA synthetase family	GLN4	GO:0002181,GO:0003674,GO:0003676,GO:0003723,GO:0003729,GO:0003824,GO:0004812,GO:0004819,GO:0005488,GO:0005575,GO:0005622,GO:0005623,GO:0005737,GO:0005739,GO:0005829,GO:0006082,GO:0006139,GO:0006399,GO:0006412,GO:0006418,GO:0006425,GO:0006518,GO:0006520,GO:0006725,GO:0006807,GO:0008150,GO:0008152,GO:0009058,GO:0009059,GO:0009987,GO:0010467,GO:0016070,GO:0016874,GO:0016875,GO:0019538,GO:0019752,GO:…	6.1.1.18	ko:K01886	ko00970,ko01100,map00970,map01100	M00359,M00360	R03652	RC00055,RC00523	ko00000,ko00001,ko00002,ko01000,ko01007,ko03016
OYM_lcl|AP006628.2_prot_BAD04705.1_618	262768.PAM_620	0.0	1217.0	COG0008@1|root,COG0008@2|Bacteria	2|Bacteria	J	glutamate-tRNA ligase activity	glnS	GO:0003674,GO:0003824,GO:0004812,GO:0004819,GO:0005575,GO:0005622,GO:0005623,GO:0005737,GO:0005829,GO:0006082,GO:0006139,GO:0006399,GO:0006412,GO:0006418,GO:0006425,GO:0006518,GO:0006520,GO:0006725,GO:0006807,GO:0008150,GO:0008152,GO:0009058,GO:0009059,GO:0009987,GO:0010467,GO:0016070,GO:0016874,GO:0016875,GO:0019538,GO:0019752,GO:0034641,GO:0034645,GO:0034660,GO:0043038,GO:0043039,GO:0043043,GO:…	6.1.1.18	ko:K01886	ko00970,ko01100,map00970,map01100	M00359,M00360	R03652	RC00055,RC00523	ko00000,ko00001,ko00002,ko01000,ko01007,ko03016
PWBP_lcl|CP066882.1_prot_QYC31314.1_356	262768.PAM_620	0.0	1140.0	COG0008@1|root,COG0008@2|Bacteria	2|Bacteria	J	glutamate-tRNA ligase activity	glnS	GO:0003674,GO:0003824,GO:0004812,GO:0004819,GO:0005575,GO:0005622,GO:0005623,GO:0005737,GO:0005829,GO:0006082,GO:0006139,GO:0006399,GO:0006412,GO:0006418,GO:0006425,GO:0006518,GO:0006520,GO:0006725,GO:0006807,GO:0008150,GO:0008152,GO:0009058,GO:0009059,GO:0009987,GO:0010467,GO:0016070,GO:0016874,GO:0016875,GO:0019538,GO:0019752,GO:0034641,GO:0034645,GO:0034660,GO:0043038,GO:0043039,GO:0043043,GO:…	6.1.1.18	ko:K01886	ko00970,ko01100,map00970,map01100	M00359,M00360	R03652	RC00055,RC00523	ko00000,ko00001,ko00002,ko01000,ko01007,ko03016
WBDP_WP_024563473.1	321961.AVAO01000003_gene98	0.0	1172.0	COG0008@1|root,COG0008@2|Bacteria,3WUGZ@544448|Tenericutes	544448|Tenericutes	J	tRNA synthetases class I (E and Q), anti-codon binding domain	glnS	-	6.1.1.18	ko:K01886	ko00970,ko01100,map00970,map01100	M00359,M00360	R03652	RC00055,RC00523	ko00000,ko00001,ko00002,ko01000,ko01007,ko03016
peanut_WP_004994685.1	1163385.PNWB_v1c0910	0.0	1088.0	COG0008@1|root,COG0008@2|Bacteria	2|Bacteria	J	glutamate-tRNA ligase activity	glnS	GO:0003674,GO:0003824,GO:0004812,GO:0004819,GO:0005575,GO:0005622,GO:0005623,GO:0005737,GO:0005829,GO:0006082,GO:0006139,GO:0006399,GO:0006412,GO:0006418,GO:0006425,GO:0006518,GO:0006520,GO:0006725,GO:0006807,GO:0008150,GO:0008152,GO:0009058,GO:0009059,GO:0009987,GO:0010467,GO:0016070,GO:0016874,GO:0016875,GO:0019538,GO:0019752,GO:0034641,GO:0034645,GO:0034660,GO:0043038,GO:0043039,GO:0043043,GO:…	6.1.1.18	ko:K01886	ko00970,ko01100,map00970,map01100	M00359,M00360	R03652	RC00055,RC00523	ko00000,ko00001,ko00002,ko01000,ko01007,ko03016
AP_WP_012504419.1	37692.ATP_00271	0.0	1125.0	COG0173@1|root,COG0173@2|Bacteria,3WT0T@544448|Tenericutes	544448|Tenericutes	J	Catalyzes the attachment of L-aspartate to tRNA(Asp) in a two-step reaction L-aspartate is first activated by ATP to form Asp-AMP and then transferred to the acceptor end of tRNA(Asp)	aspS	-	6.1.1.12	ko:K01876	ko00970,map00970	M00359,M00360	R05577	RC00055,RC00523	ko00000,ko00001,ko00002,ko01000,ko01007,ko03016,ko03029
AYWB_lcl|NC_007716.1_prot_WP_011412872.1_564	322098.AYWB_593	0.0	1143.0	COG0173@1|root,COG0173@2|Bacteria,3WT0T@544448|Tenericutes	544448|Tenericutes	J	Catalyzes the attachment of L-aspartate to tRNA(Asp) in a two-step reaction L-aspartate is first activated by ATP to form Asp-AMP and then transferred to the acceptor end of tRNA(Asp)	aspS	-	6.1.1.12	ko:K01876	ko00970,map00970	M00359,M00360	R05577	RC00055,RC00523	ko00000,ko00001,ko00002,ko01000,ko01007,ko03016,ko03029
A_take_rna-Ata00118.1	5111.M1W2S8	0.0	1134.0	COG0173@1|root,KOG2411@2759|Eukaryota,38HAY@33154|Opisthokonta,3NUX2@4751|Fungi,3QK8X@4890|Ascomycota,21652@147550|Sordariomycetes,3TFUK@5125|Hypocreales,3G1QK@34397|Clavicipitaceae	4751|Fungi	J	tRNA synthetases class II (D, K and N)	MSD1	GO:0000166,GO:0000959,GO:0003674,GO:0003824,GO:0004812,GO:0004815,GO:0005488,GO:0005524,GO:0005575,GO:0005622,GO:0005623,GO:0005737,GO:0005739,GO:0006082,GO:0006139,GO:0006399,GO:0006412,GO:0006418,GO:0006422,GO:0006518,GO:0006520,GO:0006725,GO:0006807,GO:0008144,GO:0008150,GO:0008152,GO:0009058,GO:0009059,GO:0009987,GO:0010467,GO:0016070,GO:0016874,GO:0016875,GO:0017076,GO:0019538,GO:0019752,GO:…	6.1.1.12	ko:K01876	ko00970,map00970	M00359,M00360	R05577	RC00055,RC00523	ko00000,ko00001,ko00002,ko01000,ko01007,ko03016,ko03029
A_take_rna-Ata00118.2	5111.M1W2S8	0.0	1054.0	COG0173@1|root,KOG2411@2759|Eukaryota,38HAY@33154|Opisthokonta,3NUX2@4751|Fungi,3QK8X@4890|Ascomycota,21652@147550|Sordariomycetes,3TFUK@5125|Hypocreales,3G1QK@34397|Clavicipitaceae	4751|Fungi	J	tRNA synthetases class II (D, K and N)	MSD1	GO:0000166,GO:0000959,GO:0003674,GO:0003824,GO:0004812,GO:0004815,GO:0005488,GO:0005524,GO:0005575,GO:0005622,GO:0005623,GO:0005737,GO:0005739,GO:0006082,GO:0006139,GO:0006399,GO:0006412,GO:0006418,GO:0006422,GO:0006518,GO:0006520,GO:0006725,GO:0006807,GO:0008144,GO:0008150,GO:0008152,GO:0009058,GO:0009059,GO:0009987,GO:0010467,GO:0016070,GO:0016874,GO:0016875,GO:0017076,GO:0019538,GO:0019752,GO:…	6.1.1.12	ko:K01876	ko00970,map00970	M00359,M00360	R05577	RC00055,RC00523	ko00000,ko00001,ko00002,ko01000,ko01007,ko03016,ko03029
A_take_rna-Ata00118.3	5111.M1W2S8	1.53e-269	754.0	COG0173@1|root,KOG2411@2759|Eukaryota,38HAY@33154|Opisthokonta,3NUX2@4751|Fungi,3QK8X@4890|Ascomycota,21652@147550|Sordariomycetes,3TFUK@5125|Hypocreales,3G1QK@34397|Clavicipitaceae	4751|Fungi	J	tRNA synthetases class II (D, K and N)	MSD1	GO:0000166,GO:0000959,GO:0003674,GO:0003824,GO:0004812,GO:0004815,GO:0005488,GO:0005524,GO:0005575,GO:0005622,GO:0005623,GO:0005737,GO:0005739,GO:0006082,GO:0006139,GO:0006399,GO:0006412,GO:0006418,GO:0006422,GO:0006518,GO:0006520,GO:0006725,GO:0006807,GO:0008144,GO:0008150,GO:0008152,GO:0009058,GO:0009059,GO:0009987,GO:0010467,GO:0016070,GO:0016874,GO:0016875,GO:0017076,GO:0019538,GO:0019752,GO:…	6.1.1.12	ko:K01876	ko00970,map00970	M00359,M00360	R05577	RC00055,RC00523	ko00000,ko00001,ko00002,ko01000,ko01007,ko03016,ko03029
CTWB_WP_203552215.1	321961.AVAO01000001_gene460	5.67e-316	872.0	COG0173@1|root,COG0173@2|Bacteria,3WT0T@544448|Tenericutes	544448|Tenericutes	J	Catalyzes the attachment of L-aspartate to tRNA(Asp) in a two-step reaction L-aspartate is first activated by ATP to form Asp-AMP and then transferred to the acceptor end of tRNA(Asp)	aspS	-	6.1.1.12	ko:K01876	ko00970,map00970	M00359,M00360	R05577	RC00055,RC00523	ko00000,ko00001,ko00002,ko01000,ko01007,ko03016,ko03029
EPWBP_lcl|CP040925.1_prot_QLL36820.1_184	1163385.PNWB_v1c3920	0.0	1155.0	COG0173@1|root,COG0173@2|Bacteria,3WT0T@544448|Tenericutes	544448|Tenericutes	J	Catalyzes the attachment of L-aspartate to tRNA(Asp) in a two-step reaction L-aspartate is first activated by ATP to form Asp-AMP and then transferred to the acceptor end of tRNA(Asp)	aspS	-	6.1.1.12	ko:K01876	ko00970,map00970	M00359,M00360	R05577	RC00055,RC00523	ko00000,ko00001,ko00002,ko01000,ko01007,ko03016,ko03029
F_mangiferae_XP_041682836.1	117187.FVEG_03547T0	0.0	1359.0	COG0173@1|root,KOG2411@2759|Eukaryota,38HAY@33154|Opisthokonta,3NUX2@4751|Fungi,3QK8X@4890|Ascomycota,21652@147550|Sordariomycetes,3TFUK@5125|Hypocreales,1FRQM@110618|Nectriaceae	4751|Fungi	J	tRNA synthetases class II (D, K and N)	MSD1	GO:0000166,GO:0000959,GO:0003674,GO:0003824,GO:0004812,GO:0004815,GO:0005488,GO:0005524,GO:0005575,GO:0005622,GO:0005623,GO:0005737,GO:0005739,GO:0006082,GO:0006139,GO:0006399,GO:0006412,GO:0006418,GO:0006422,GO:0006518,GO:0006520,GO:0006725,GO:0006807,GO:0008144,GO:0008150,GO:0008152,GO:0009058,GO:0009059,GO:0009987,GO:0010467,GO:0016070,GO:0016874,GO:0016875,GO:0017076,GO:0019538,GO:0019752,GO:…	6.1.1.12	ko:K01876	ko00970,map00970	M00359,M00360	R05577	RC00055,RC00523	ko00000,ko00001,ko00002,ko01000,ko01007,ko03016,ko03029
MBSP_lcl|NZ_CP015149.1_prot_WP_069028366.1_453	262768.PAM_128	0.0	1154.0	COG0173@1|root,COG0173@2|Bacteria,3WT0T@544448|Tenericutes	544448|Tenericutes	J	Catalyzes the attachment of L-aspartate to tRNA(Asp) in a two-step reaction L-aspartate is first activated by ATP to form Asp-AMP and then transferred to the acceptor end of tRNA(Asp)	aspS	-	6.1.1.12	ko:K01876	ko00970,map00970	M00359,M00360	R05577	RC00055,RC00523	ko00000,ko00001,ko00002,ko01000,ko01007,ko03016,ko03029
MDP_lcl|NZ_CP085837.1_prot_WP_034172205.1_133	262768.PAM_128	0.0	1166.0	COG0173@1|root,COG0173@2|Bacteria,3WT0T@544448|Tenericutes	544448|Tenericutes	J	Catalyzes the attachment of L-aspartate to tRNA(Asp) in a two-step reaction L-aspartate is first activated by ATP to form Asp-AMP and then transferred to the acceptor end of tRNA(Asp)	aspS	-	6.1.1.12	ko:K01876	ko00970,map00970	M00359,M00360	R05577	RC00055,RC00523	ko00000,ko00001,ko00002,ko01000,ko01007,ko03016,ko03029
M_perniciosa_XP_002395912.1	51511.ENSCSAVP00000007421	1.36e-39	139.0	COG0017@1|root,KOG0556@2759|Eukaryota,38CRQ@33154|Opisthokonta,3BACR@33208|Metazoa,3CR95@33213|Bilateria,481Q5@7711|Chordata	33208|Metazoa	J	aspartyl-tRNA aminoacylation	DARS	GO:0003674,GO:0003824,GO:0004046,GO:0004812,GO:0004815,GO:0005575,GO:0005622,GO:0005623,GO:0005737,GO:0005829,GO:0006082,GO:0006139,GO:0006399,GO:0006412,GO:0006418,GO:0006422,GO:0006518,GO:0006520,GO:0006725,GO:0006807,GO:0008150,GO:0008152,GO:0009058,GO:0009059,GO:0009987,GO:0010467,GO:0016043,GO:0016070,GO:0016787,GO:0016810,GO:0016811,GO:0016874,GO:0016875,GO:0017101,GO:0019538,GO:0019752,GO:…	6.1.1.12	ko:K22503	ko00970,map00970	M00359	R05577	RC00055,RC00523	ko00000,ko00001,ko01000,ko01007,ko03016
OYM_lcl|AP006628.2_prot_BAD04213.1_128	262768.PAM_128	0.0	1169.0	COG0173@1|root,COG0173@2|Bacteria,3WT0T@544448|Tenericutes	544448|Tenericutes	J	Catalyzes the attachment of L-aspartate to tRNA(Asp) in a two-step reaction L-aspartate is first activated by ATP to form Asp-AMP and then transferred to the acceptor end of tRNA(Asp)	aspS	-	6.1.1.12	ko:K01876	ko00970,map00970	M00359,M00360	R05577	RC00055,RC00523	ko00000,ko00001,ko00002,ko01000,ko01007,ko03016,ko03029
PWBP_lcl|CP066882.1_prot_QYC30929.1_795	262768.PAM_128	0.0	1159.0	COG0173@1|root,COG0173@2|Bacteria,3WT0T@544448|Tenericutes	544448|Tenericutes	J	Catalyzes the attachment of L-aspartate to tRNA(Asp) in a two-step reaction L-aspartate is first activated by ATP to form Asp-AMP and then transferred to the acceptor end of tRNA(Asp)	aspS	-	6.1.1.12	ko:K01876	ko00970,map00970	M00359,M00360	R05577	RC00055,RC00523	ko00000,ko00001,ko00002,ko01000,ko01007,ko03016,ko03029
WBDP_WP_024563338.1	321961.AVAO01000001_gene460	0.0	1169.0	COG0173@1|root,COG0173@2|Bacteria,3WT0T@544448|Tenericutes	544448|Tenericutes	J	Catalyzes the attachment of L-aspartate to tRNA(Asp) in a two-step reaction L-aspartate is first activated by ATP to form Asp-AMP and then transferred to the acceptor end of tRNA(Asp)	aspS	-	6.1.1.12	ko:K01876	ko00970,map00970	M00359,M00360	R05577	RC00055,RC00523	ko00000,ko00001,ko00002,ko01000,ko01007,ko03016,ko03029
peanut_WP_004995345.1	1163385.PNWB_v1c3920	0.0	1155.0	COG0173@1|root,COG0173@2|Bacteria,3WT0T@544448|Tenericutes	544448|Tenericutes	J	Catalyzes the attachment of L-aspartate to tRNA(Asp) in a two-step reaction L-aspartate is first activated by ATP to form Asp-AMP and then transferred to the acceptor end of tRNA(Asp)	aspS	-	6.1.1.12	ko:K01876	ko00970,map00970	M00359,M00360	R05577	RC00055,RC00523	ko00000,ko00001,ko00002,ko01000,ko01007,ko03016,ko03029
AP_WP_012504497.1	37692.ATP_00351	1.66e-75	226.0	COG0093@1|root,COG0093@2|Bacteria,3WTN8@544448|Tenericutes	544448|Tenericutes	J	Binds to 23S rRNA. Forms part of two intersubunit bridges in the 70S ribosome	rplN	-	-	ko:K02874	ko03010,map03010	M00178,M00179	-	-	br01610,ko00000,ko00001,ko00002,ko03011
AYWB_lcl|NC_007716.1_prot_WP_011412791.1_486	322098.AYWB_512	1.67e-74	223.0	COG0093@1|root,COG0093@2|Bacteria,3WTN8@544448|Tenericutes	544448|Tenericutes	J	Binds to 23S rRNA. Forms part of two intersubunit bridges in the 70S ribosome	rplN	-	-	ko:K02874	ko03010,map03010	M00178,M00179	-	-	br01610,ko00000,ko00001,ko00002,ko03011
A_take_rna-Ata00472.1	5111.M1WFT9	1.51e-95	278.0	COG0093@1|root,KOG0901@2759|Eukaryota,39ZWX@33154|Opisthokonta,3P1RU@4751|Fungi,3QU22@4890|Ascomycota,219AJ@147550|Sordariomycetes,3TI35@5125|Hypocreales,3G3VC@34397|Clavicipitaceae	4751|Fungi	J	Belongs to the universal ribosomal protein uL14 family	RPL23A	GO:0002181,GO:0003674,GO:0003676,GO:0003723,GO:0003735,GO:0005198,GO:0005488,GO:0005575,GO:0005622,GO:0005623,GO:0005634,GO:0005737,GO:0005829,GO:0005840,GO:0006412,GO:0006518,GO:0006807,GO:0008150,GO:0008152,GO:0009058,GO:0009059,GO:0009987,GO:0010467,GO:0015934,GO:0019538,GO:0019843,GO:0022625,GO:0022626,GO:0032991,GO:0034641,GO:0034645,GO:0043043,GO:0043170,GO:0043226,GO:0043227,GO:0043228,GO:…	-	ko:K02894	ko03010,map03010	M00177	-	-	br01610,ko00000,ko00001,ko00002,ko03011
A_take_rna-Ata02199.1	568076.XP_007823301.1	7.41e-82	243.0	COG0093@1|root,KOG0901@2759|Eukaryota,3A1RZ@33154|Opisthokonta,3P2X8@4751|Fungi,3QV9H@4890|Ascomycota,219X9@147550|Sordariomycetes,3TI1H@5125|Hypocreales,3G3Q0@34397|Clavicipitaceae	4751|Fungi	J	Belongs to the universal ribosomal protein uL14 family	mrpl38	GO:0000313,GO:0000315,GO:0003674,GO:0003676,GO:0003723,GO:0003735,GO:0005198,GO:0005488,GO:0005575,GO:0005622,GO:0005623,GO:0005737,GO:0005739,GO:0005759,GO:0005761,GO:0005762,GO:0005840,GO:0006412,GO:0006518,GO:0006807,GO:0008150,GO:0008152,GO:0009058,GO:0009059,GO:0009987,GO:0010467,GO:0015934,GO:0019538,GO:0019843,GO:0031974,GO:0032543,GO:0032991,GO:0034641,GO:0034645,GO:0043043,GO:0043170,GO:…	-	-	-	-	-	-	-
CTWB_WP_203551925.1	322098.AYWB_512	6.05e-68	207.0	COG0093@1|root,COG0093@2|Bacteria,3WTN8@544448|Tenericutes	544448|Tenericutes	J	Binds to 23S rRNA. Forms part of two intersubunit bridges in the 70S ribosome	rplN	-	-	ko:K02874	ko03010,map03010	M00178,M00179	-	-	br01610,ko00000,ko00001,ko00002,ko03011
EPWBP_lcl|CP040925.1_prot_QLL36788.1_152	1163385.PNWB_v1c4550	3.05e-82	243.0	COG0093@1|root,COG0093@2|Bacteria,3WTN8@544448|Tenericutes	544448|Tenericutes	J	Binds to 23S rRNA. Forms part of two intersubunit bridges in the 70S ribosome	rplN	-	-	ko:K02874	ko03010,map03010	M00178,M00179	-	-	br01610,ko00000,ko00001,ko00002,ko03011
F_mangiferae_XP_041676996.1	101028.EKJ69857	1.51e-95	278.0	COG0093@1|root,KOG0901@2759|Eukaryota,39ZWX@33154|Opisthokonta,3P1RU@4751|Fungi,3QU22@4890|Ascomycota,219AJ@147550|Sordariomycetes,3TI35@5125|Hypocreales,1FUFZ@110618|Nectriaceae	4751|Fungi	J	Belongs to the universal ribosomal protein uL14 family	RPL23A	GO:0002181,GO:0003674,GO:0003676,GO:0003723,GO:0003735,GO:0005198,GO:0005488,GO:0005575,GO:0005622,GO:0005623,GO:0005634,GO:0005737,GO:0005829,GO:0005840,GO:0006412,GO:0006518,GO:0006807,GO:0008150,GO:0008152,GO:0009058,GO:0009059,GO:0009987,GO:0010467,GO:0015934,GO:0019538,GO:0019843,GO:0022625,GO:0022626,GO:0032991,GO:0034641,GO:0034645,GO:0043043,GO:0043170,GO:0043226,GO:0043227,GO:0043228,GO:…	-	ko:K02894	ko03010,map03010	M00177	-	-	br01610,ko00000,ko00001,ko00002,ko03011
F_mangiferae_XP_041679073.1	5127.CCT66744	8.28e-87	255.0	COG0093@1|root,KOG0901@2759|Eukaryota,3A1RZ@33154|Opisthokonta,3P2X8@4751|Fungi,3QV9H@4890|Ascomycota,219X9@147550|Sordariomycetes,3TI1H@5125|Hypocreales,1FUM8@110618|Nectriaceae	4751|Fungi	J	Belongs to the universal ribosomal protein uL14 family	mrpl38	GO:0000313,GO:0000315,GO:0003674,GO:0003676,GO:0003723,GO:0003735,GO:0005198,GO:0005488,GO:0005575,GO:0005622,GO:0005623,GO:0005737,GO:0005739,GO:0005759,GO:0005761,GO:0005762,GO:0005840,GO:0006412,GO:0006518,GO:0006807,GO:0008150,GO:0008152,GO:0009058,GO:0009059,GO:0009987,GO:0010467,GO:0015934,GO:0019538,GO:0019843,GO:0031974,GO:0032543,GO:0032991,GO:0034641,GO:0034645,GO:0043043,GO:0043170,GO:…	-	-	-	-	-	-	-
MBSP_lcl|NZ_CP015149.1_prot_WP_069028289.1_371	262768.PAM_210	4.8e-74	222.0	COG0093@1|root,COG0093@2|Bacteria,3WTN8@544448|Tenericutes	544448|Tenericutes	J	Binds to 23S rRNA. Forms part of two intersubunit bridges in the 70S ribosome	rplN	-	-	ko:K02874	ko03010,map03010	M00178,M00179	-	-	br01610,ko00000,ko00001,ko00002,ko03011
MDP_lcl|NZ_CP085837.1_prot_WP_011160585.1_229	262768.PAM_210	1.67e-74	223.0	COG0093@1|root,COG0093@2|Bacteria,3WTN8@544448|Tenericutes	544448|Tenericutes	J	Binds to 23S rRNA. Forms part of two intersubunit bridges in the 70S ribosome	rplN	-	-	ko:K02874	ko03010,map03010	M00178,M00179	-	-	br01610,ko00000,ko00001,ko00002,ko03011
M_perniciosa_XP_002396325.1	221103.XP_007852386.1	3.86e-93	272.0	COG0093@1|root,KOG0901@2759|Eukaryota,39ZWX@33154|Opisthokonta,3P1RU@4751|Fungi,3V0HW@5204|Basidiomycota,2293J@155619|Agaricomycetes,3W6TJ@5338|Agaricales	4751|Fungi	J	Belongs to the universal ribosomal protein uL14 family	RPL23A	GO:0002181,GO:0003674,GO:0003676,GO:0003723,GO:0003735,GO:0005198,GO:0005488,GO:0005575,GO:0005622,GO:0005623,GO:0005634,GO:0005737,GO:0005829,GO:0005840,GO:0006412,GO:0006518,GO:0006807,GO:0008150,GO:0008152,GO:0009058,GO:0009059,GO:0009987,GO:0010467,GO:0015934,GO:0019538,GO:0019843,GO:0022625,GO:0022626,GO:0032991,GO:0034641,GO:0034645,GO:0043043,GO:0043170,GO:0043226,GO:0043227,GO:0043228,GO:…	-	ko:K02894	ko03010,map03010	M00177	-	-	br01610,ko00000,ko00001,ko00002,ko03011
OYM_lcl|AP006628.2_prot_BAD04295.1_210	262768.PAM_210	1.67e-74	223.0	COG0093@1|root,COG0093@2|Bacteria,3WTN8@544448|Tenericutes	544448|Tenericutes	J	Binds to 23S rRNA. Forms part of two intersubunit bridges in the 70S ribosome	rplN	-	-	ko:K02874	ko03010,map03010	M00178,M00179	-	-	br01610,ko00000,ko00001,ko00002,ko03011
PWBP_lcl|CP066882.1_prot_QYC31019.1_1	262768.PAM_210	1.67e-74	223.0	COG0093@1|root,COG0093@2|Bacteria,3WTN8@544448|Tenericutes	544448|Tenericutes	J	Binds to 23S rRNA. Forms part of two intersubunit bridges in the 70S ribosome	rplN	-	-	ko:K02874	ko03010,map03010	M00178,M00179	-	-	br01610,ko00000,ko00001,ko00002,ko03011
WBDP_WP_024563681.1	321961.AVAO01000003_gene343	1.18e-74	224.0	COG0093@1|root,COG0093@2|Bacteria,3WTN8@544448|Tenericutes	544448|Tenericutes	J	Binds to 23S rRNA. Forms part of two intersubunit bridges in the 70S ribosome	rplN	-	-	ko:K02874	ko03010,map03010	M00178,M00179	-	-	br01610,ko00000,ko00001,ko00002,ko03011
peanut_WP_004995527.1	1163385.PNWB_v1c4550	3.05e-82	243.0	COG0093@1|root,COG0093@2|Bacteria,3WTN8@544448|Tenericutes	544448|Tenericutes	J	Binds to 23S rRNA. Forms part of two intersubunit bridges in the 70S ribosome	rplN	-	-	ko:K02874	ko03010,map03010	M00178,M00179	-	-	br01610,ko00000,ko00001,ko00002,ko03011
AP_WP_012504232.1	37692.ATP_00076	1.56e-196	546.0	COG1161@1|root,COG1161@2|Bacteria,3WSWF@544448|Tenericutes	544448|Tenericutes	S	Required for a late step of 50S ribosomal subunit assembly. Has GTPase activity	rbgA	-	-	ko:K14540	-	-	-	-	ko00000,ko03009
AYWB_lcl|NC_007716.1_prot_WP_011412724.1_419	322098.AYWB_443	7.85e-209	577.0	COG1161@1|root,COG1161@2|Bacteria,3WSWF@544448|Tenericutes	544448|Tenericutes	S	Required for a late step of 50S ribosomal subunit assembly. Has GTPase activity	rbgA	-	-	ko:K14540	-	-	-	-	ko00000,ko03009
A_take_rna-Ata02593.1	92637.XP_007807166.1	1.89e-174	494.0	COG1161@1|root,KOG2485@2759|Eukaryota,38FQX@33154|Opisthokonta,3NXC2@4751|Fungi,3QKV8@4890|Ascomycota,217T1@147550|Sordariomycetes,3THMV@5125|Hypocreales,3FZR2@34397|Clavicipitaceae	4751|Fungi	S	50S ribosome-binding GTPase	mtg1	GO:0003674,GO:0003824,GO:0003924,GO:0005575,GO:0005622,GO:0005623,GO:0005634,GO:0005737,GO:0005739,GO:0005740,GO:0005743,GO:0006412,GO:0006518,GO:0006807,GO:0008150,GO:0008152,GO:0009058,GO:0009059,GO:0009987,GO:0010467,GO:0016020,GO:0016462,GO:0016787,GO:0016817,GO:0016818,GO:0017111,GO:0019538,GO:0019866,GO:0022613,GO:0031090,GO:0031966,GO:0031967,GO:0031975,GO:0032543,GO:0034641,GO:0034645,GO:…	-	ko:K19828	-	-	-	-	ko00000,ko03009,ko03029
CTWB_WP_203552011.1	321961.AVAO01000003_gene256	1.72e-123	362.0	COG1161@1|root,COG1161@2|Bacteria,3WSWF@544448|Tenericutes	544448|Tenericutes	S	Required for a late step of 50S ribosomal subunit assembly. Has GTPase activity	rbgA	-	-	ko:K14540	-	-	-	-	ko00000,ko03009
EPWBP_lcl|CP040925.1_prot_QLL36839.1_203	1163385.PNWB_v1c0110	9.22e-211	581.0	COG1161@1|root,COG1161@2|Bacteria,3WSWF@544448|Tenericutes	544448|Tenericutes	S	Required for a late step of 50S ribosomal subunit assembly. Has GTPase activity	rbgA	-	-	ko:K14540	-	-	-	-	ko00000,ko03009
F_mangiferae_XP_041680522.1	5127.CCT70055	5.57e-247	677.0	COG1161@1|root,KOG2485@2759|Eukaryota,38FQX@33154|Opisthokonta,3NXC2@4751|Fungi,3QKV8@4890|Ascomycota,217T1@147550|Sordariomycetes,3THMV@5125|Hypocreales,1FPZ3@110618|Nectriaceae	4751|Fungi	S	50S ribosome-binding GTPase	mtg1	GO:0003674,GO:0003824,GO:0003924,GO:0005575,GO:0005622,GO:0005623,GO:0005634,GO:0005737,GO:0005739,GO:0005740,GO:0005743,GO:0006412,GO:0006518,GO:0006807,GO:0008150,GO:0008152,GO:0009058,GO:0009059,GO:0009987,GO:0010467,GO:0016020,GO:0016462,GO:0016787,GO:0016817,GO:0016818,GO:0017111,GO:0019538,GO:0019866,GO:0022613,GO:0031090,GO:0031966,GO:0031967,GO:0031975,GO:0032543,GO:0034641,GO:0034645,GO:…	-	ko:K19828	-	-	-	-	ko00000,ko03009,ko03029
F_mangiferae_XP_041688072.1	5127.CCT61911	0.0	1126.0	COG1161@1|root,KOG2423@2759|Eukaryota,38BQU@33154|Opisthokonta,3NUVV@4751|Fungi,3QJDN@4890|Ascomycota,2119M@147550|Sordariomycetes,3TCXQ@5125|Hypocreales,1FNXY@110618|Nectriaceae	4751|Fungi	S	GTPase that associates with pre-60S ribosomal subunits in the nucleolus and is required for their nuclear export and maturation	NOG2	GO:0000054,GO:0000055,GO:0000166,GO:0001882,GO:0001883,GO:0003674,GO:0003824,GO:0003924,GO:0005488,GO:0005525,GO:0005575,GO:0005622,GO:0005623,GO:0005634,GO:0005654,GO:0005730,GO:0006403,GO:0006405,GO:0006611,GO:0006810,GO:0006886,GO:0006913,GO:0008104,GO:0008150,GO:0015031,GO:0015833,GO:0015931,GO:0016462,GO:0016787,GO:0016817,GO:0016818,GO:0017076,GO:0017111,GO:0019001,GO:0022613,GO:0030684,GO:…	-	ko:K14537	ko03008,map03008	-	-	-	ko00000,ko00001,ko03009
MBSP_lcl|NZ_CP015149.1_prot_WP_069028441.1_302	262768.PAM_278	3.57e-205	568.0	COG1161@1|root,COG1161@2|Bacteria,3WSWF@544448|Tenericutes	544448|Tenericutes	S	Required for a late step of 50S ribosomal subunit assembly. Has GTPase activity	rbgA	-	-	ko:K14540	-	-	-	-	ko00000,ko03009
MDP_lcl|NZ_CP085837.1_prot_WP_227806954.1_296	262768.PAM_278	2.62e-207	573.0	COG1161@1|root,COG1161@2|Bacteria,3WSWF@544448|Tenericutes	544448|Tenericutes	S	Required for a late step of 50S ribosomal subunit assembly. Has GTPase activity	rbgA	-	-	ko:K14540	-	-	-	-	ko00000,ko03009
M_perniciosa_XP_002397047.1	221103.XP_007847256.1	6.07e-180	518.0	COG1161@1|root,KOG2423@2759|Eukaryota,38BQU@33154|Opisthokonta,3NUVV@4751|Fungi,3V00N@5204|Basidiomycota,227NT@155619|Agaricomycetes,3W5EQ@5338|Agaricales	4751|Fungi	S	GTPase that associates with pre-60S ribosomal subunits in the nucleolus and is required for their nuclear export and maturation	NOG2	GO:0000054,GO:0000055,GO:0000166,GO:0001882,GO:0001883,GO:0003674,GO:0003824,GO:0003924,GO:0005488,GO:0005525,GO:0005575,GO:0005622,GO:0005623,GO:0005634,GO:0005654,GO:0005730,GO:0006403,GO:0006405,GO:0006611,GO:0006810,GO:0006886,GO:0006913,GO:0008104,GO:0008150,GO:0015031,GO:0015833,GO:0015931,GO:0016462,GO:0016787,GO:0016817,GO:0016818,GO:0017076,GO:0017111,GO:0019001,GO:0022613,GO:0030684,GO:…	-	ko:K14537	ko03008,map03008	-	-	-	ko00000,ko00001,ko03009
OYM_lcl|AP006628.2_prot_BAD04363.1_278	262768.PAM_278	4.73e-210	580.0	COG1161@1|root,COG1161@2|Bacteria,3WSWF@544448|Tenericutes	544448|Tenericutes	S	Required for a late step of 50S ribosomal subunit assembly. Has GTPase activity	rbgA	-	-	ko:K14540	-	-	-	-	ko00000,ko03009
PWBP_lcl|CP066882.1_prot_QYC31087.1_73	262768.PAM_278	4.54e-208	575.0	COG1161@1|root,COG1161@2|Bacteria,3WSWF@544448|Tenericutes	544448|Tenericutes	S	Required for a late step of 50S ribosomal subunit assembly. Has GTPase activity	rbgA	-	-	ko:K14540	-	-	-	-	ko00000,ko03009
WBDP_WP_024563610.1	321961.AVAO01000003_gene256	1.58e-208	577.0	COG1161@1|root,COG1161@2|Bacteria,3WSWF@544448|Tenericutes	544448|Tenericutes	S	Required for a late step of 50S ribosomal subunit assembly. Has GTPase activity	rbgA	-	-	ko:K14540	-	-	-	-	ko00000,ko03009
peanut_WP_004994536.1	1163385.PNWB_v1c0110	9.22e-211	581.0	COG1161@1|root,COG1161@2|Bacteria,3WSWF@544448|Tenericutes	544448|Tenericutes	S	Required for a late step of 50S ribosomal subunit assembly. Has GTPase activity	rbgA	-	-	ko:K14540	-	-	-	-	ko00000,ko03009
AP_WP_012504248.1	37692.ATP_00092	7.5e-238	655.0	COG0180@1|root,COG0180@2|Bacteria,3WT2W@544448|Tenericutes	544448|Tenericutes	J	Tryptophanyl-tRNA synthetase	trpS	-	6.1.1.2	ko:K01867	ko00970,map00970	M00359,M00360	R03664	RC00055,RC00523	ko00000,ko00001,ko00002,ko01000,ko01007,ko03016
AYWB_lcl|NC_007716.1_prot_WP_041640005.1_299	322098.AYWB_312	5.05e-237	652.0	COG0180@1|root,COG0180@2|Bacteria,3WT2W@544448|Tenericutes	544448|Tenericutes	J	Tryptophanyl-tRNA synthetase	trpS	-	6.1.1.2	ko:K01867	ko00970,map00970	M00359,M00360	R03664	RC00055,RC00523	ko00000,ko00001,ko00002,ko01000,ko01007,ko03016
A_take_rna-Ata00811.1	5111.M1W5X4	6.31e-50	171.0	COG0180@1|root,KOG2713@2759|Eukaryota,398SQ@33154|Opisthokonta,3NUPK@4751|Fungi,3QKFC@4890|Ascomycota,2122W@147550|Sordariomycetes,3TFDX@5125|Hypocreales,3G1FY@34397|Clavicipitaceae	4751|Fungi	J	Belongs to the class-I aminoacyl-tRNA synthetase family	MSW1	GO:0000166,GO:0000959,GO:0003674,GO:0003824,GO:0004812,GO:0004830,GO:0005488,GO:0005524,GO:0005575,GO:0005622,GO:0005623,GO:0005737,GO:0005739,GO:0006082,GO:0006139,GO:0006399,GO:0006412,GO:0006418,GO:0006436,GO:0006518,GO:0006520,GO:0006725,GO:0006807,GO:0008144,GO:0008150,GO:0008152,GO:0009058,GO:0009059,GO:0009987,GO:0010467,GO:0016070,GO:0016874,GO:0016875,GO:0017076,GO:0019538,GO:0019752,GO:…	6.1.1.2	ko:K01867,ko:K02946	ko00970,ko03010,map00970,map03010	M00178,M00179,M00359,M00360	R03664	RC00055,RC00523	br01610,ko00000,ko00001,ko00002,ko01000,ko01007,ko03011,ko03016
A_take_rna-Ata00812.1	5111.M1W5X4	1.18e-50	174.0	COG0180@1|root,KOG2713@2759|Eukaryota,398SQ@33154|Opisthokonta,3NUPK@4751|Fungi,3QKFC@4890|Ascomycota,2122W@147550|Sordariomycetes,3TFDX@5125|Hypocreales,3G1FY@34397|Clavicipitaceae	4751|Fungi	J	Belongs to the class-I aminoacyl-tRNA synthetase family	MSW1	GO:0000166,GO:0000959,GO:0003674,GO:0003824,GO:0004812,GO:0004830,GO:0005488,GO:0005524,GO:0005575,GO:0005622,GO:0005623,GO:0005737,GO:0005739,GO:0006082,GO:0006139,GO:0006399,GO:0006412,GO:0006418,GO:0006436,GO:0006518,GO:0006520,GO:0006725,GO:0006807,GO:0008144,GO:0008150,GO:0008152,GO:0009058,GO:0009059,GO:0009987,GO:0010467,GO:0016070,GO:0016874,GO:0016875,GO:0017076,GO:0019538,GO:0019752,GO:…	6.1.1.2	ko:K01867,ko:K02946	ko00970,ko03010,map00970,map03010	M00178,M00179,M00359,M00360	R03664	RC00055,RC00523	br01610,ko00000,ko00001,ko00002,ko01000,ko01007,ko03011,ko03016
CTWB_WP_203552186.1	262768.PAM_466	2.11e-185	522.0	COG0180@1|root,COG0180@2|Bacteria,3WT2W@544448|Tenericutes	544448|Tenericutes	J	Tryptophanyl-tRNA synthetase	trpS	-	6.1.1.2	ko:K01867	ko00970,map00970	M00359,M00360	R03664	RC00055,RC00523	ko00000,ko00001,ko00002,ko01000,ko01007,ko03016
EPWBP_lcl|CP040925.1_prot_QLL37105.1_469	1163385.PNWB_v1c3280	1.58e-239	659.0	COG0180@1|root,COG0180@2|Bacteria,3WT2W@544448|Tenericutes	544448|Tenericutes	J	Tryptophanyl-tRNA synthetase	trpS	-	6.1.1.2	ko:K01867	ko00970,map00970	M00359,M00360	R03664	RC00055,RC00523	ko00000,ko00001,ko00002,ko01000,ko01007,ko03016
F_mangiferae_XP_041687281.1	5127.CCT69002	5.34e-245	673.0	COG0180@1|root,KOG2713@2759|Eukaryota,398SQ@33154|Opisthokonta,3NUPK@4751|Fungi,3QKFC@4890|Ascomycota,2122W@147550|Sordariomycetes,3TFDX@5125|Hypocreales,1FPE0@110618|Nectriaceae	4751|Fungi	J	Belongs to the class-I aminoacyl-tRNA synthetase family	MSW1	GO:0000166,GO:0000959,GO:0003674,GO:0003824,GO:0004812,GO:0004830,GO:0005488,GO:0005524,GO:0005575,GO:0005622,GO:0005623,GO:0005737,GO:0005739,GO:0006082,GO:0006139,GO:0006399,GO:0006412,GO:0006418,GO:0006436,GO:0006518,GO:0006520,GO:0006725,GO:0006807,GO:0008144,GO:0008150,GO:0008152,GO:0009058,GO:0009059,GO:0009987,GO:0010467,GO:0016070,GO:0016874,GO:0016875,GO:0017076,GO:0019538,GO:0019752,GO:…	6.1.1.2	ko:K01867,ko:K02946	ko00970,ko03010,map00970,map03010	M00178,M00179,M00359,M00360	R03664	RC00055,RC00523	br01610,ko00000,ko00001,ko00002,ko01000,ko01007,ko03011,ko03016
MBSP_lcl|NZ_CP015149.1_prot_WP_069028436.1_235	262768.PAM_466	1.42e-231	639.0	COG0180@1|root,COG0180@2|Bacteria,3WT2W@544448|Tenericutes	544448|Tenericutes	J	Tryptophanyl-tRNA synthetase	trpS	-	6.1.1.2	ko:K01867	ko00970,map00970	M00359,M00360	R03664	RC00055,RC00523	ko00000,ko00001,ko00002,ko01000,ko01007,ko03016
MDP_lcl|NZ_CP085837.1_prot_WP_227807396.1_367	262768.PAM_466	7.33e-234	644.0	COG0180@1|root,COG0180@2|Bacteria,3WT2W@544448|Tenericutes	544448|Tenericutes	J	Tryptophanyl-tRNA synthetase	trpS	-	6.1.1.2	ko:K01867	ko00970,map00970	M00359,M00360	R03664	RC00055,RC00523	ko00000,ko00001,ko00002,ko01000,ko01007,ko03016
M_perniciosa_XP_002388980.1	221103.XP_007852377.1	6.13e-135	392.0	COG0180@1|root,KOG2713@2759|Eukaryota,398SQ@33154|Opisthokonta,3NUPK@4751|Fungi,3UYG5@5204|Basidiomycota,2271K@155619|Agaricomycetes,3W6N6@5338|Agaricales	4751|Fungi	J	Belongs to the class-I aminoacyl-tRNA synthetase family	MSW1	GO:0000166,GO:0000959,GO:0003674,GO:0003824,GO:0004812,GO:0004830,GO:0005488,GO:0005524,GO:0005575,GO:0005622,GO:0005623,GO:0005737,GO:0005739,GO:0006082,GO:0006139,GO:0006399,GO:0006412,GO:0006418,GO:0006436,GO:0006518,GO:0006520,GO:0006725,GO:0006807,GO:0008144,GO:0008150,GO:0008152,GO:0009058,GO:0009059,GO:0009987,GO:0010467,GO:0016070,GO:0016874,GO:0016875,GO:0017076,GO:0019538,GO:0019752,GO:…	6.1.1.2	ko:K01867,ko:K02946	ko00970,ko03010,map00970,map03010	M00178,M00179,M00359,M00360	R03664	RC00055,RC00523	br01610,ko00000,ko00001,ko00002,ko01000,ko01007,ko03011,ko03016
OYM_lcl|AP006628.2_prot_BAD04551.1_463	262768.PAM_466	4.93e-244	671.0	COG0180@1|root,COG0180@2|Bacteria,3WT2W@544448|Tenericutes	544448|Tenericutes	J	Tryptophanyl-tRNA synthetase	trpS	-	6.1.1.2	ko:K01867	ko00970,map00970	M00359,M00360	R03664	RC00055,RC00523	ko00000,ko00001,ko00002,ko01000,ko01007,ko03016
PWBP_lcl|CP066882.1_prot_QYC31387.1_142	262768.PAM_466	6.02e-233	642.0	COG0180@1|root,COG0180@2|Bacteria,3WT2W@544448|Tenericutes	544448|Tenericutes	J	Tryptophanyl-tRNA synthetase	trpS	-	6.1.1.2	ko:K01867	ko00970,map00970	M00359,M00360	R03664	RC00055,RC00523	ko00000,ko00001,ko00002,ko01000,ko01007,ko03016
WBDP_WP_029783885.1	321961.AVAO01000003_gene199	1.24e-230	635.0	COG0180@1|root,COG0180@2|Bacteria,3WT2W@544448|Tenericutes	544448|Tenericutes	J	Tryptophanyl-tRNA synthetase	trpS	-	6.1.1.2	ko:K01867	ko00970,map00970	M00359,M00360	R03664	RC00055,RC00523	ko00000,ko00001,ko00002,ko01000,ko01007,ko03016
peanut_WP_004995207.1	1163385.PNWB_v1c3280	1.58e-239	659.0	COG0180@1|root,COG0180@2|Bacteria,3WT2W@544448|Tenericutes	544448|Tenericutes	J	Tryptophanyl-tRNA synthetase	trpS	-	6.1.1.2	ko:K01867	ko00970,map00970	M00359,M00360	R03664	RC00055,RC00523	ko00000,ko00001,ko00002,ko01000,ko01007,ko03016
AP_WP_012504310.1	37692.ATP_00155	2.5e-232	639.0	COG0022@1|root,COG0022@2|Bacteria,3WSYT@544448|Tenericutes	544448|Tenericutes	C	dehydrogenase e1 component	pdhB	GO:0003674,GO:0005488,GO:0005515,GO:0140030,GO:0140032	1.2.4.1,1.2.4.4	ko:K00162,ko:K11381	ko00010,ko00020,ko00280,ko00620,ko00640,ko01100,ko01110,ko01120,ko01130,ko01200,ko04066,ko04922,ko05230,map00010,map00020,map00280,map00620,map00640,map01100,map01110,map01120,map01130,map01200,map04066,map04922,map05230	M00036,M00307	R00014,R00209,R01699,R03270,R07599,R07600,R07601,R07602,R07603,R07604,R10996,R10997	RC00004,RC00027,RC00627,RC02742,RC02743,RC02744,RC02882,RC02883,RC02949,RC02953	br01601,ko00000,ko00001,ko00002,ko01000
AYWB_lcl|NC_007716.1_prot_WP_011412420.1_134	322098.AYWB_137	5.88e-230	633.0	COG0022@1|root,COG0022@2|Bacteria,3WSYT@544448|Tenericutes	544448|Tenericutes	C	dehydrogenase e1 component	pdhB	GO:0003674,GO:0005488,GO:0005515,GO:0140030,GO:0140032	1.2.4.1,1.2.4.4	ko:K00162,ko:K11381	ko00010,ko00020,ko00280,ko00620,ko00640,ko01100,ko01110,ko01120,ko01130,ko01200,ko04066,ko04922,ko05230,map00010,map00020,map00280,map00620,map00640,map01100,map01110,map01120,map01130,map01200,map04066,map04922,map05230	M00036,M00307	R00014,R00209,R01699,R03270,R07599,R07600,R07601,R07602,R07603,R07604,R10996,R10997	RC00004,RC00027,RC00627,RC02742,RC02743,RC02744,RC02882,RC02883,RC02949,RC02953	br01601,ko00000,ko00001,ko00002,ko01000
A_take_rna-Ata06346.1	92637.XP_007812160.1	5.7e-257	716.0	COG0022@1|root,KOG0524@2759|Eukaryota,38C5V@33154|Opisthokonta,3NU6T@4751|Fungi,3QMNS@4890|Ascomycota,216RM@147550|Sordariomycetes,3TFB7@5125|Hypocreales,3G399@34397|Clavicipitaceae	4751|Fungi	C	Pyruvate dehydrogenase E1 component	PDB1	GO:0003674,GO:0003824,GO:0004738,GO:0004739,GO:0005575,GO:0005622,GO:0005623,GO:0005737,GO:0005739,GO:0005759,GO:0005967,GO:0006082,GO:0006084,GO:0006085,GO:0006086,GO:0006090,GO:0006139,GO:0006163,GO:0006164,GO:0006637,GO:0006725,GO:0006732,GO:0006753,GO:0006790,GO:0006793,GO:0006796,GO:0006807,GO:0008150,GO:0008152,GO:0009058,GO:0009108,GO:0009117,GO:0009150,GO:0009152,GO:0009165,GO:0009259,GO:…	1.2.4.1	ko:K00162	ko00010,ko00020,ko00620,ko01100,ko01110,ko01120,ko01130,ko01200,ko04066,ko04922,ko05230,map00010,map00020,map00620,map01100,map01110,map01120,map01130,map01200,map04066,map04922,map05230	M00307	R00014,R00209,R01699,R03270	RC00004,RC00027,RC00627,RC02742,RC02744,RC02882	br01601,ko00000,ko00001,ko00002,ko01000
CTWB_WP_203552364.1	59748.PA0687	4.83e-211	585.0	COG0022@1|root,COG0022@2|Bacteria,3WSYT@544448|Tenericutes	544448|Tenericutes	C	dehydrogenase e1 component	pdhB	GO:0003674,GO:0005488,GO:0005515,GO:0140030,GO:0140032	1.2.4.1,1.2.4.4	ko:K00162,ko:K11381	ko00010,ko00020,ko00280,ko00620,ko00640,ko01100,ko01110,ko01120,ko01130,ko01200,ko04066,ko04922,ko05230,map00010,map00020,map00280,map00620,map00640,map01100,map01110,map01120,map01130,map01200,map04066,map04922,map05230	M00036,M00307	R00014,R00209,R01699,R03270,R07599,R07600,R07601,R07602,R07603,R07604,R10996,R10997	RC00004,RC00027,RC00627,RC02742,RC02743,RC02744,RC02882,RC02883,RC02949,RC02953	br01601,ko00000,ko00001,ko00002,ko01000
EPWBP_lcl|CP040925.1_prot_QLL37053.1_417	1163385.PNWB_v1c3810	3.56e-234	644.0	COG0022@1|root,COG0022@2|Bacteria,3WSYT@544448|Tenericutes	544448|Tenericutes	C	dehydrogenase e1 component	pdhB	GO:0003674,GO:0005488,GO:0005515,GO:0140030,GO:0140032	1.2.4.1,1.2.4.4	ko:K00162,ko:K11381	ko00010,ko00020,ko00280,ko00620,ko00640,ko01100,ko01110,ko01120,ko01130,ko01200,ko04066,ko04922,ko05230,map00010,map00020,map00280,map00620,map00640,map01100,map01110,map01120,map01130,map01200,map04066,map04922,map05230	M00036,M00307	R00014,R00209,R01699,R03270,R07599,R07600,R07601,R07602,R07603,R07604,R10996,R10997	RC00004,RC00027,RC00627,RC02742,RC02743,RC02744,RC02882,RC02883,RC02949,RC02953	br01601,ko00000,ko00001,ko00002,ko01000
F_mangiferae_XP_041680657.1	5127.CCT70179	1.79e-289	790.0	COG0022@1|root,KOG0525@2759|Eukaryota,38BVR@33154|Opisthokonta,3NV7X@4751|Fungi,3QM8Z@4890|Ascomycota,214HD@147550|Sordariomycetes,3TEJE@5125|Hypocreales,1FRWS@110618|Nectriaceae	4751|Fungi	C	2-oxoisovalerate dehydrogenase subunit beta, mitochondrial precursor	-	-	1.2.4.4	ko:K00167	ko00280,ko00640,ko01100,ko01110,ko01130,map00280,map00640,map01100,map01110,map01130	M00036	R07599,R07600,R07601,R07602,R07603,R07604,R10996,R10997	RC00027,RC00627,RC02743,RC02883,RC02949,RC02953	br01601,ko00000,ko00001,ko00002,ko01000
F_mangiferae_XP_041685271.1	5127.CCT69690	2.76e-269	738.0	COG0022@1|root,KOG0524@2759|Eukaryota,38C5V@33154|Opisthokonta,3NU6T@4751|Fungi,3QMNS@4890|Ascomycota,216RM@147550|Sordariomycetes,3TFB7@5125|Hypocreales,1FM2J@110618|Nectriaceae	4751|Fungi	C	Pyruvate dehydrogenase E1 component subunit beta	PDB1	GO:0003674,GO:0003824,GO:0004738,GO:0004739,GO:0005575,GO:0005622,GO:0005623,GO:0005737,GO:0005739,GO:0005759,GO:0005967,GO:0006082,GO:0006084,GO:0006085,GO:0006086,GO:0006090,GO:0006139,GO:0006163,GO:0006164,GO:0006637,GO:0006725,GO:0006732,GO:0006753,GO:0006790,GO:0006793,GO:0006796,GO:0006807,GO:0008150,GO:0008152,GO:0009058,GO:0009108,GO:0009117,GO:0009150,GO:0009152,GO:0009165,GO:0009259,GO:…	1.2.4.1	ko:K00162	ko00010,ko00020,ko00620,ko01100,ko01110,ko01120,ko01130,ko01200,ko04066,ko04922,ko05230,map00010,map00020,map00620,map01100,map01110,map01120,map01130,map01200,map04066,map04922,map05230	M00307	R00014,R00209,R01699,R03270	RC00004,RC00027,RC00627,RC02742,RC02744,RC02882	br01601,ko00000,ko00001,ko00002,ko01000
MBSP_lcl|NZ_CP015149.1_prot_WP_069028114.1_154	262768.PAM_601	2.79e-228	629.0	COG0022@1|root,COG0022@2|Bacteria,3WSYT@544448|Tenericutes	544448|Tenericutes	C	dehydrogenase e1 component	pdhB	GO:0003674,GO:0005488,GO:0005515,GO:0140030,GO:0140032	1.2.4.1,1.2.4.4	ko:K00162,ko:K11381	ko00010,ko00020,ko00280,ko00620,ko00640,ko01100,ko01110,ko01120,ko01130,ko01200,ko04066,ko04922,ko05230,map00010,map00020,map00280,map00620,map00640,map01100,map01110,map01120,map01130,map01200,map04066,map04922,map05230	M00036,M00307	R00014,R00209,R01699,R03270,R07599,R07600,R07601,R07602,R07603,R07604,R10996,R10997	RC00004,RC00027,RC00627,RC02742,RC02743,RC02744,RC02882,RC02883,RC02949,RC02953	br01601,ko00000,ko00001,ko00002,ko01000
MDP_lcl|NZ_CP085837.1_prot_WP_011160950.1_432	262768.PAM_601	8.35e-230	633.0	COG0022@1|root,COG0022@2|Bacteria,3WSYT@544448|Tenericutes	544448|Tenericutes	C	dehydrogenase e1 component	pdhB	GO:0003674,GO:0005488,GO:0005515,GO:0140030,GO:0140032	1.2.4.1,1.2.4.4	ko:K00162,ko:K11381	ko00010,ko00020,ko00280,ko00620,ko00640,ko01100,ko01110,ko01120,ko01130,ko01200,ko04066,ko04922,ko05230,map00010,map00020,map00280,map00620,map00640,map01100,map01110,map01120,map01130,map01200,map04066,map04922,map05230	M00036,M00307	R00014,R00209,R01699,R03270,R07599,R07600,R07601,R07602,R07603,R07604,R10996,R10997	RC00004,RC00027,RC00627,RC02742,RC02743,RC02744,RC02882,RC02883,RC02949,RC02953	br01601,ko00000,ko00001,ko00002,ko01000
M_perniciosa_XP_002390566.1	221103.XP_007844691.1	2.32e-218	606.0	COG0022@1|root,KOG0524@2759|Eukaryota,38C5V@33154|Opisthokonta,3NU6T@4751|Fungi,3UZ1E@5204|Basidiomycota,225YP@155619|Agaricomycetes,3W332@5338|Agaricales	4751|Fungi	C	The pyruvate dehydrogenase complex catalyzes the overall conversion of pyruvate to acetyl-CoA and CO2	PDB1	GO:0003674,GO:0003824,GO:0004738,GO:0004739,GO:0005575,GO:0005622,GO:0005623,GO:0005737,GO:0005739,GO:0005759,GO:0005967,GO:0006082,GO:0006084,GO:0006085,GO:0006086,GO:0006090,GO:0006139,GO:0006163,GO:0006164,GO:0006637,GO:0006725,GO:0006732,GO:0006753,GO:0006790,GO:0006793,GO:0006796,GO:0006807,GO:0008150,GO:0008152,GO:0009058,GO:0009108,GO:0009117,GO:0009150,GO:0009152,GO:0009165,GO:0009259,GO:…	1.2.4.1	ko:K00162	ko00010,ko00020,ko00620,ko01100,ko01110,ko01120,ko01130,ko01200,ko04066,ko04922,ko05230,map00010,map00020,map00620,map01100,map01110,map01120,map01130,map01200,map04066,map04922,map05230	M00307	R00014,R00209,R01699,R03270	RC00004,RC00027,RC00627,RC02742,RC02744,RC02882	br01601,ko00000,ko00001,ko00002,ko01000
OYM_lcl|AP006628.2_prot_BAD04686.1_599	262768.PAM_601	8.35e-230	633.0	COG0022@1|root,COG0022@2|Bacteria,3WSYT@544448|Tenericutes	544448|Tenericutes	C	dehydrogenase e1 component	pdhB	GO:0003674,GO:0005488,GO:0005515,GO:0140030,GO:0140032	1.2.4.1,1.2.4.4	ko:K00162,ko:K11381	ko00010,ko00020,ko00280,ko00620,ko00640,ko01100,ko01110,ko01120,ko01130,ko01200,ko04066,ko04922,ko05230,map00010,map00020,map00280,map00620,map00640,map01100,map01110,map01120,map01130,map01200,map04066,map04922,map05230	M00036,M00307	R00014,R00209,R01699,R03270,R07599,R07600,R07601,R07602,R07603,R07604,R10996,R10997	RC00004,RC00027,RC00627,RC02742,RC02743,RC02744,RC02882,RC02883,RC02949,RC02953	br01601,ko00000,ko00001,ko00002,ko01000
PWBP_lcl|CP066882.1_prot_QYC31276.1_310	262768.PAM_601	9.74e-229	630.0	COG0022@1|root,COG0022@2|Bacteria,3WSYT@544448|Tenericutes	544448|Tenericutes	C	dehydrogenase e1 component	pdhB	GO:0003674,GO:0005488,GO:0005515,GO:0140030,GO:0140032	1.2.4.1,1.2.4.4	ko:K00162,ko:K11381	ko00010,ko00020,ko00280,ko00620,ko00640,ko01100,ko01110,ko01120,ko01130,ko01200,ko04066,ko04922,ko05230,map00010,map00020,map00280,map00620,map00640,map01100,map01110,map01120,map01130,map01200,map04066,map04922,map05230	M00036,M00307	R00014,R00209,R01699,R03270,R07599,R07600,R07601,R07602,R07603,R07604,R10996,R10997	RC00004,RC00027,RC00627,RC02742,RC02743,RC02744,RC02882,RC02883,RC02949,RC02953	br01601,ko00000,ko00001,ko00002,ko01000
WBDP_WP_024563488.1	321961.AVAO01000003_gene115	1.38e-228	630.0	COG0022@1|root,COG0022@2|Bacteria,3WSYT@544448|Tenericutes	544448|Tenericutes	C	dehydrogenase e1 component	pdhB	GO:0003674,GO:0005488,GO:0005515,GO:0140030,GO:0140032	1.2.4.1,1.2.4.4	ko:K00162,ko:K11381	ko00010,ko00020,ko00280,ko00620,ko00640,ko01100,ko01110,ko01120,ko01130,ko01200,ko04066,ko04922,ko05230,map00010,map00020,map00280,map00620,map00640,map01100,map01110,map01120,map01130,map01200,map04066,map04922,map05230	M00036,M00307	R00014,R00209,R01699,R03270,R07599,R07600,R07601,R07602,R07603,R07604,R10996,R10997	RC00004,RC00027,RC00627,RC02742,RC02743,RC02744,RC02882,RC02883,RC02949,RC02953	br01601,ko00000,ko00001,ko00002,ko01000
peanut_WP_004995314.1	1163385.PNWB_v1c3810	3.56e-234	644.0	COG0022@1|root,COG0022@2|Bacteria,3WSYT@544448|Tenericutes	544448|Tenericutes	C	dehydrogenase e1 component	pdhB	GO:0003674,GO:0005488,GO:0005515,GO:0140030,GO:0140032	1.2.4.1,1.2.4.4	ko:K00162,ko:K11381	ko00010,ko00020,ko00280,ko00620,ko00640,ko01100,ko01110,ko01120,ko01130,ko01200,ko04066,ko04922,ko05230,map00010,map00020,map00280,map00620,map00640,map01100,map01110,map01120,map01130,map01200,map04066,map04922,map05230	M00036,M00307	R00014,R00209,R01699,R03270,R07599,R07600,R07601,R07602,R07603,R07604,R10996,R10997	RC00004,RC00027,RC00627,RC02742,RC02743,RC02744,RC02882,RC02883,RC02949,RC02953	br01601,ko00000,ko00001,ko00002,ko01000
AP_WP_012504320.1	37692.ATP_00165	0.0	1281.0	COG0441@1|root,COG0441@2|Bacteria,3WSUV@544448|Tenericutes	544448|Tenericutes	J	Catalyzes the attachment of threonine to tRNA(Thr) in a two-step reaction L-threonine is first activated by ATP to form Thr-AMP and then transferred to the acceptor end of tRNA(Thr)	thrS	-	6.1.1.3	ko:K01868	ko00970,map00970	M00359,M00360	R03663	RC00055,RC00523	ko00000,ko00001,ko00002,ko01000,ko01007,ko03016
AYWB_lcl|NC_007716.1_prot_WP_011412941.1_628	322098.AYWB_663	0.0	1292.0	COG0441@1|root,COG0441@2|Bacteria,3WSUV@544448|Tenericutes	544448|Tenericutes	J	Catalyzes the attachment of threonine to tRNA(Thr) in a two-step reaction L-threonine is first activated by ATP to form Thr-AMP and then transferred to the acceptor end of tRNA(Thr)	thrS	-	6.1.1.3	ko:K01868	ko00970,map00970	M00359,M00360	R03663	RC00055,RC00523	ko00000,ko00001,ko00002,ko01000,ko01007,ko03016
A_take_rna-Ata05344.1	5111.M1W304	0.0	1445.0	COG0441@1|root,KOG1637@2759|Eukaryota,38C5Y@33154|Opisthokonta,3NUM7@4751|Fungi,3QJQE@4890|Ascomycota,211VW@147550|Sordariomycetes,3TCUK@5125|Hypocreales,3G1YX@34397|Clavicipitaceae	4751|Fungi	J	Threonyl and Alanyl tRNA synthetase second additional domain	THS1	GO:0002181,GO:0003674,GO:0003824,GO:0004812,GO:0004829,GO:0005575,GO:0005622,GO:0005623,GO:0005737,GO:0005739,GO:0006082,GO:0006139,GO:0006399,GO:0006412,GO:0006418,GO:0006435,GO:0006518,GO:0006520,GO:0006725,GO:0006807,GO:0008150,GO:0008152,GO:0009058,GO:0009059,GO:0009987,GO:0010467,GO:0016070,GO:0016874,GO:0016875,GO:0019538,GO:0019752,GO:0034641,GO:0034645,GO:0034660,GO:0043038,GO:0043039,GO:…	6.1.1.3	ko:K01868	ko00970,map00970	M00359,M00360	R03663	RC00055,RC00523	ko00000,ko00001,ko00002,ko01000,ko01007,ko03016
CTWB_WP_203552349.1	322098.AYWB_663	0.0	980.0	COG0441@1|root,COG0441@2|Bacteria,3WSUV@544448|Tenericutes	544448|Tenericutes	J	Catalyzes the attachment of threonine to tRNA(Thr) in a two-step reaction L-threonine is first activated by ATP to form Thr-AMP and then transferred to the acceptor end of tRNA(Thr)	thrS	-	6.1.1.3	ko:K01868	ko00970,map00970	M00359,M00360	R03663	RC00055,RC00523	ko00000,ko00001,ko00002,ko01000,ko01007,ko03016
EPWBP_lcl|CP040925.1_prot_QLL36674.1_38	1163385.PNWB_v1c2890	0.0	1291.0	COG0441@1|root,COG0441@2|Bacteria,3WSUV@544448|Tenericutes	544448|Tenericutes	J	Catalyzes the attachment of threonine to tRNA(Thr) in a two-step reaction L-threonine is first activated by ATP to form Thr-AMP and then transferred to the acceptor end of tRNA(Thr)	thrS	-	6.1.1.3	ko:K01868	ko00970,map00970	M00359,M00360	R03663	RC00055,RC00523	ko00000,ko00001,ko00002,ko01000,ko01007,ko03016
[truncated: 594 more rows]
